# Supplementary material for: 1-Tetra­decyl­indoline-2,3-dione
Source: Acta Crystallogr Sect E Struct Rep Online. 2010 May 22;66(Pt 6):o1410. doi: 10.1107/S1600536810018258 (PMC2979645; doi:10.1107/S1600536810018258)
Supplement: Supplementary file 1 [file e-66-o1410-sup1.cif]

##############################################################################
###                                                                        ###
###        Electronic paper (Acta Crystallographica Section E)             ###
###                                                                        ###
##############################################################################
#                                                                            #
# This CIF contains the data in a paper accepted for publication in Acta     #
# Crystallographica Section E. It conforms to the requirements of Notes      #
# for Authors for Section E, and has been peer reviewed under the auspices   #
# of the IUCr Commission on Journals.                                        #
#                                                                            #
# Full details of the Crystallographic Information File format               #
# are given in the paper "The Crystallographic Information File (CIF):       #
# a New Standard Archive File for Crystallography" by S. R. Hall, F. H.      #
# Allen and I. D. Brown [Acta Cryst. (1991), A47, 655-685].                  #
#                                                                            #
# The current version of the core CIF dictionary is obtainable from          #
# ftp://ftp.iucr.org/pub/cif_core.dic. The current version number is 2.4.    #
#                                                                            #
# Software is freely available for graphical display of the structure(s) in  #
# this CIF.  For information consult the CIF home page http://www.iucr.org/  #
# cif/home.html                                                              #
#                                                                            #
# This file may be used for bona fide research purposes within the           #
# scientific community so long as proper attribution is given to the journal # 
# article from which it was obtained.                                        #
#                                                                            #
##############################################################################
                                             
data_global
_audit_creation_method     SHELXL-97
_journal_date_recd_electronic     2010-05-15
_journal_date_accepted     2010-05-17
_journal_name_full     'Acta Crystallographica, Section E'
_journal_year     2010
_journal_volume     66
_journal_issue      6
_journal_page_first     o1410
_journal_page_last     o1410
_journal_paper_category     QO
_journal_coeditor_code     BT5273
_publ_contact_author
;
     Dr. Seik Weng Ng
     Department of Chemistry
     University of Malaya
     50603 Kuala Lumpur
     Malaysia
;
_publ_contact_author_email     seikweng@um.edu.my
_publ_contact_author_fax     '03 7967 4193'
_publ_contact_author_phone     '03 7967 6778'
_publ_section_title
;
1-Tetradecylindoline-2,3-dione
;
loop_
    _publ_author_name
    _publ_author_address
    'Mamari, Khalil'
;
Laboratoire de Chimie Organique H\'et\'erocyclique
P\^ole de Comp\'etences Pharmacochimie
Universit\'e Mohammed V-Agdal
BP 1014 Avenue Ibn Batout
Rabat
Morocco
;
    'Zouihri, Hafid'
;
CNRST Division UATRS
Angle Allal Fassi/FAR
BP 8027 Hay Riad
Rabat
Morocco
;
    'Essassi, El Mokhtar'
;
Laboratoire de Chimie Organique H\'et\'erocyclique
P\^ole de Comp\'etences Pharmacochimie
Universit\'e Mohammed V-Agdal
BP 1014 Avenue Ibn Batout
Rabat
Morocco
;
    'Ng, Seik Weng'
;
Department of Chemistry
University of Malaya
50603 Kuala Lumpur
Malaysia
;
_publ_section_synopsis     .
data_I
_audit_creation_method     SHELXL-97
_chemical_name_systematic
;
1-Tetradecylindoline-2,3-dione
;
_chemical_name_common     ?
_chemical_formula_moiety     'C22 H33 N O2'
_chemical_formula_sum     'C22 H33 N O2'
_chemical_formula_iupac     'C22 H33 N O2'
_chemical_formula_weight     343.49
_chemical_melting_point     ?
_symmetry_cell_setting     Monoclinic
_symmetry_space_group_name_H-M     'P 21/c'
_symmetry_space_group_name_Hall     '-P 2ybc'
loop_
    _symmetry_equiv_pos_as_xyz
    'x, y, z'
    '-x, y+1/2, -z+1/2'
    '-x, -y, -z'
    'x, -y-1/2, z-1/2'
_cell_length_a     27.6647(8)
_cell_length_b     4.70550(10)
_cell_length_c     15.7583(5)
_cell_angle_alpha     90.00
_cell_angle_beta     103.6350(10)
_cell_angle_gamma     90.00
_cell_volume     1993.54(10)
_cell_formula_units_Z     4
_cell_measurement_reflns_used     4926
_cell_measurement_theta_min     2.6
_cell_measurement_theta_max     28.7
_cell_measurement_temperature     200(2)
_exptl_crystal_description     'Irregular block'
_exptl_crystal_colour     Orange
_exptl_crystal_size_max     0.18
_exptl_crystal_size_mid     0.16
_exptl_crystal_size_min     0.11
_exptl_crystal_density_diffrn     1.144
_exptl_crystal_density_meas     ?
_exptl_crystal_density_method     'not measured'
_exptl_crystal_F_000     752
_exptl_absorpt_coefficient_mu     0.072
_exptl_absorpt_correction_type     None
_diffrn_ambient_temperature     200(2)
_diffrn_radiation_type     MoK\a
_diffrn_radiation_wavelength     0.71073
_diffrn_radiation_source     'fine-focus sealed tube'
_diffrn_radiation_monochromator     graphite
_diffrn_measurement_device_type     'Bruker X8 APEXII diffractometer'
_diffrn_measurement_method     '\f and \w scans'
_diffrn_detector_area_resol_mean     ?
_diffrn_reflns_number     23477
_diffrn_reflns_av_R_equivalents     0.0423
_diffrn_reflns_av_sigmaI/netI     0.0391
_diffrn_reflns_theta_min     2.27
_diffrn_reflns_theta_max     28.75
_diffrn_reflns_theta_full     28.75
_diffrn_measured_fraction_theta_max     0.996
_diffrn_measured_fraction_theta_full     0.996
_diffrn_reflns_limit_h_min     -37
_diffrn_reflns_limit_h_max     37
_diffrn_reflns_limit_k_min     -6
_diffrn_reflns_limit_k_max     5
_diffrn_reflns_limit_l_min     -21
_diffrn_reflns_limit_l_max     21
_diffrn_standards_number     0
_diffrn_standards_interval_count     0
_diffrn_standards_interval_time     0
_diffrn_standards_decay_%     0
_reflns_number_total     5172
_reflns_number_gt     3532
_reflns_threshold_expression     I>2\s(I)
_refine_ls_structure_factor_coef     Fsqd
_refine_ls_matrix_type     full
_refine_ls_R_factor_all     0.0966
_refine_ls_R_factor_gt     0.0651
_refine_ls_wR_factor_gt     0.2022
_refine_ls_wR_factor_ref     0.2219
_refine_ls_goodness_of_fit_ref     1.109
_refine_ls_restrained_S_all     1.109
_refine_ls_number_reflns     5172
_refine_ls_number_parameters     226
_refine_ls_number_restraints     0
_refine_ls_hydrogen_treatment     constr
_refine_ls_weighting_scheme     calc
_refine_ls_weighting_details
         'calc w=1/[\s^2^(Fo^2^)+(0.0980P)^2^+1.1616P] where P=(Fo^2^+2Fc^2^)/3'
_atom_sites_solution_hydrogens     geom
_atom_sites_solution_primary     direct
_atom_sites_solution_secondary     difmap
_refine_ls_shift/su_max     0.001
_refine_ls_shift/su_mean     0.001
_refine_diff_density_max     0.274
_refine_diff_density_min     -0.205
_refine_ls_extinction_method     none
_refine_ls_extinction_coef     ?
loop_
    _atom_type_symbol
    _atom_type_description
    _atom_type_scat_dispersion_real
    _atom_type_scat_dispersion_imag
    _atom_type_scat_source
    'C' 'C' 0.0033 0.0016
                         'International Tables Vol C Tables 4.2.6.8 and 6.1.1.4'
    'H' 'H' 0.0000 0.0000
                         'International Tables Vol C Tables 4.2.6.8 and 6.1.1.4'
    'N' 'N' 0.0061 0.0033
                         'International Tables Vol C Tables 4.2.6.8 and 6.1.1.4'
    'O' 'O' 0.0106 0.0060
                         'International Tables Vol C Tables 4.2.6.8 and 6.1.1.4'
_computing_data_collection     'APEX2 (Bruker, 2008)'
_computing_cell_refinement     'SAINT (Bruker, 2008)'
_computing_data_reduction     'SAINT (Bruker, 2008)'
_computing_structure_solution     'SHELXS-97 (Sheldrick, 2008)'
_computing_structure_refinement     'SHELXL-97 (Sheldrick, 2008)'
_computing_molecular_graphics     'X-Seed (Barbour, 2001)'
_computing_publication_material     'publCIF (Westrip, 2010)'
loop_
    _atom_site_type_symbol
    _atom_site_label
    _atom_site_fract_x
    _atom_site_fract_y
    _atom_site_fract_z
    _atom_site_U_iso_or_equiv
    _atom_site_adp_type
    _atom_site_calc_flag
    _atom_site_refinement_flags
    _atom_site_occupancy
    _atom_site_disorder_assembly
    _atom_site_disorder_group
    O O1 0.46046(6) 1.1884(4) 0.43051(11) 0.0487(5) Uani d . 1 . .
    O O2 0.38053(7) 0.7712(5) 0.36601(11) 0.0524(5) Uani d . 1 . .
    N N1 0.37452(6) 0.7894(4) 0.50944(11) 0.0309(4) Uani d . 1 . .
    C C1 0.39707(7) 0.9506(4) 0.58407(12) 0.0263(4) Uani d . 1 . .
    C C2 0.38674(7) 0.9454(5) 0.66525(13) 0.0312(4) Uani d . 1 . .
    H H2 0.3623 0.8214 0.6780 0.037 Uiso calc R 1 . .
    C C3 0.41379(8) 1.1306(5) 0.72815(14) 0.0352(5) Uani d . 1 . .
    H H3 0.4073 1.1327 0.7847 0.042 Uiso calc R 1 . .
    C C4 0.44969(8) 1.3112(5) 0.71059(15) 0.0376(5) Uani d . 1 . .
    H H4 0.4672 1.4355 0.7548 0.045 Uiso calc R 1 . .
    C C5 0.46031(7) 1.3115(5) 0.62847(14) 0.0339(5) Uani d . 1 . .
    H H5 0.4852 1.4326 0.6160 0.041 Uiso calc R 1 . .
    C C6 0.43356(7) 1.1305(4) 0.56570(12) 0.0282(4) Uani d . 1 . .
    C C7 0.43501(7) 1.0834(5) 0.47474(13) 0.0339(5) Uani d . 1 . .
    C C8 0.39388(8) 0.8608(5) 0.43985(14) 0.0352(5) Uani d . 1 . .
    C C9 0.33228(7) 0.5996(5) 0.50282(16) 0.0354(5) Uani d . 1 . .
    H H9A 0.3371 0.4853 0.5569 0.042 Uiso calc R 1 . .
    H H9B 0.3306 0.4673 0.4534 0.042 Uiso calc R 1 . .
    C C10 0.28326(7) 0.7629(5) 0.48906(15) 0.0342(5) Uani d . 1 . .
    H H10A 0.2832 0.8755 0.5421 0.041 Uiso calc R 1 . .
    H H10B 0.2808 0.8974 0.4399 0.041 Uiso calc R 1 . .
    C C11 0.23799(7) 0.5690(5) 0.46968(15) 0.0341(5) Uani d . 1 . .
    H H11A 0.2405 0.4329 0.5185 0.041 Uiso calc R 1 . .
    H H11B 0.2377 0.4583 0.4161 0.041 Uiso calc R 1 . .
    C C12 0.18917(7) 0.7341(5) 0.45715(15) 0.0346(5) Uani d . 1 . .
    H H12A 0.1886 0.8336 0.5123 0.042 Uiso calc R 1 . .
    H H12B 0.1880 0.8803 0.4115 0.042 Uiso calc R 1 . .
    C C13 0.14296(7) 0.5478(5) 0.43108(15) 0.0347(5) Uani d . 1 . .
    H H13A 0.1440 0.4011 0.4765 0.042 Uiso calc R 1 . .
    H H13B 0.1433 0.4492 0.3757 0.042 Uiso calc R 1 . .
    C C14 0.09459(7) 0.7159(5) 0.41929(15) 0.0359(5) Uani d . 1 . .
    H H14A 0.0941 0.8117 0.4750 0.043 Uiso calc R 1 . .
    H H14B 0.0939 0.8651 0.3748 0.043 Uiso calc R 1 . .
    C C15 0.04810(7) 0.5345(5) 0.39165(15) 0.0364(5) Uani d . 1 . .
    H H15A 0.0487 0.3850 0.4361 0.044 Uiso calc R 1 . .
    H H15B 0.0485 0.4391 0.3358 0.044 Uiso calc R 1 . .
    C C16 0.00019(7) 0.7038(5) 0.38033(15) 0.0373(5) Uani d . 1 . .
    H H16A -0.0003 0.8538 0.3361 0.045 Uiso calc R 1 . .
    H H16B -0.0001 0.7987 0.4363 0.045 Uiso calc R 1 . .
    C C17 -0.04666(7) 0.5241(5) 0.35234(15) 0.0376(5) Uani d . 1 . .
    H H17A -0.0463 0.3745 0.3967 0.045 Uiso calc R 1 . .
    H H17B -0.0463 0.4288 0.2965 0.045 Uiso calc R 1 . .
    C C18 -0.09460(7) 0.6944(5) 0.34082(16) 0.0377(5) Uani d . 1 . .
    H H18A -0.0948 0.7913 0.3965 0.045 Uiso calc R 1 . .
    H H18B -0.0951 0.8430 0.2961 0.045 Uiso calc R 1 . .
    C C19 -0.14159(7) 0.5157(6) 0.31364(16) 0.0386(5) Uani d . 1 . .
    H H19A -0.1415 0.4188 0.2579 0.046 Uiso calc R 1 . .
    H H19B -0.1411 0.3672 0.3583 0.046 Uiso calc R 1 . .
    C C20 -0.18930(8) 0.6862(6) 0.30219(16) 0.0390(5) Uani d . 1 . .
    H H20A -0.1894 0.7831 0.3579 0.047 Uiso calc R 1 . .
    H H20B -0.1897 0.8348 0.2575 0.047 Uiso calc R 1 . .
    C C21 -0.23622(8) 0.5095(6) 0.27508(17) 0.0447(6) Uani d . 1 . .
    H H21A -0.2358 0.3606 0.3196 0.054 Uiso calc R 1 . .
    H H21B -0.2363 0.4133 0.2192 0.054 Uiso calc R 1 . .
    C C22 -0.28379(8) 0.6818(7) 0.2641(2) 0.0543(7) Uani d . 1 . .
    H H22A -0.3126 0.5554 0.2469 0.081 Uiso calc R 1 . .
    H H22B -0.2850 0.8263 0.2188 0.081 Uiso calc R 1 . .
    H H22C -0.2844 0.7747 0.3195 0.081 Uiso calc R 1 . .
loop_
    _atom_site_aniso_label
    _atom_site_aniso_U_11
    _atom_site_aniso_U_22
    _atom_site_aniso_U_33
    _atom_site_aniso_U_12
    _atom_site_aniso_U_13
    _atom_site_aniso_U_23
    O1 0.0391(9) 0.0730(13) 0.0381(9) 0.0013(9) 0.0171(7) 0.0179(9)
    O2 0.0500(10) 0.0715(13) 0.0335(9) 0.0075(10) 0.0056(7) -0.0139(8)
    N1 0.0226(8) 0.0361(10) 0.0329(9) -0.0005(7) 0.0045(7) -0.0041(7)
    C1 0.0209(8) 0.0309(10) 0.0261(9) 0.0024(8) 0.0035(7) 0.0019(8)
    C2 0.0268(9) 0.0377(11) 0.0301(10) -0.0018(9) 0.0087(8) 0.0045(8)
    C3 0.0351(11) 0.0438(13) 0.0269(10) 0.0039(10) 0.0078(8) 0.0003(9)
    C4 0.0347(11) 0.0366(12) 0.0382(11) -0.0014(10) 0.0023(9) -0.0041(9)
    C5 0.0246(9) 0.0355(11) 0.0398(11) -0.0036(9) 0.0041(8) 0.0047(9)
    C6 0.0222(9) 0.0337(11) 0.0287(9) 0.0030(8) 0.0060(7) 0.0067(8)
    C7 0.0256(9) 0.0451(13) 0.0314(10) 0.0094(9) 0.0073(8) 0.0121(9)
    C8 0.0297(10) 0.0450(13) 0.0301(10) 0.0104(10) 0.0055(8) -0.0007(9)
    C9 0.0223(9) 0.0332(11) 0.0478(12) -0.0004(9) 0.0026(8) -0.0053(9)
    C10 0.0227(9) 0.0297(11) 0.0475(12) -0.0006(8) 0.0030(9) -0.0047(9)
    C11 0.0208(9) 0.0342(11) 0.0450(12) 0.0001(8) 0.0032(8) -0.0041(9)
    C12 0.0217(9) 0.0344(11) 0.0457(12) 0.0001(8) 0.0036(8) -0.0026(9)
    C13 0.0208(9) 0.0390(12) 0.0423(11) -0.0007(9) 0.0035(8) -0.0028(9)
    C14 0.0218(9) 0.0404(12) 0.0443(12) 0.0005(9) 0.0056(8) -0.0012(10)
    C15 0.0220(9) 0.0432(13) 0.0425(12) -0.0004(9) 0.0044(9) -0.0026(10)
    C16 0.0225(9) 0.0424(13) 0.0456(12) 0.0003(9) 0.0055(9) -0.0017(10)
    C17 0.0225(9) 0.0447(13) 0.0439(12) -0.0001(9) 0.0042(9) -0.0038(10)
    C18 0.0211(9) 0.0437(13) 0.0460(12) 0.0001(9) 0.0032(9) -0.0012(10)
    C19 0.0228(9) 0.0474(14) 0.0442(12) 0.0003(9) 0.0050(9) -0.0048(10)
    C20 0.0237(10) 0.0454(13) 0.0458(12) 0.0004(10) 0.0042(9) -0.0012(10)
    C21 0.0277(11) 0.0535(15) 0.0508(14) -0.0028(11) 0.0052(10) -0.0085(12)
    C22 0.0246(11) 0.0702(19) 0.0649(17) -0.0010(12) 0.0045(11) -0.0017(15)
loop_
    _geom_bond_atom_site_label_1
    _geom_bond_atom_site_label_2
    _geom_bond_site_symmetry_2
    _geom_bond_distance
    _geom_bond_publ_flag
    O1 C7 . 1.207(2) ?
    O2 C8 . 1.211(3) ?
    N1 C8 . 1.371(3) ?
    N1 C1 . 1.415(3) ?
    N1 C9 . 1.455(3) ?
    C1 C2 . 1.375(3) ?
    C1 C6 . 1.399(3) ?
    C2 C3 . 1.397(3) ?
    C2 H2 . 0.9500 ?
    C3 C4 . 1.384(3) ?
    C3 H3 . 0.9500 ?
    C4 C5 . 1.393(3) ?
    C4 H4 . 0.9500 ?
    C5 C6 . 1.381(3) ?
    C5 H5 . 0.9500 ?
    C6 C7 . 1.460(3) ?
    C7 C8 . 1.549(3) ?
    C9 C10 . 1.529(3) ?
    C9 H9A . 0.9900 ?
    C9 H9B . 0.9900 ?
    C10 C11 . 1.521(3) ?
    C10 H10A . 0.9900 ?
    C10 H10B . 0.9900 ?
    C11 C12 . 1.530(3) ?
    C11 H11A . 0.9900 ?
    C11 H11B . 0.9900 ?
    C12 C13 . 1.524(3) ?
    C12 H12A . 0.9900 ?
    C12 H12B . 0.9900 ?
    C13 C14 . 1.527(3) ?
    C13 H13A . 0.9900 ?
    C13 H13B . 0.9900 ?
    C14 C15 . 1.519(3) ?
    C14 H14A . 0.9900 ?
    C14 H14B . 0.9900 ?
    C15 C16 . 1.520(3) ?
    C15 H15A . 0.9900 ?
    C15 H15B . 0.9900 ?
    C16 C17 . 1.523(3) ?
    C16 H16A . 0.9900 ?
    C16 H16B . 0.9900 ?
    C17 C18 . 1.523(3) ?
    C17 H17A . 0.9900 ?
    C17 H17B . 0.9900 ?
    C18 C19 . 1.522(3) ?
    C18 H18A . 0.9900 ?
    C18 H18B . 0.9900 ?
    C19 C20 . 1.519(3) ?
    C19 H19A . 0.9900 ?
    C19 H19B . 0.9900 ?
    C20 C21 . 1.516(3) ?
    C20 H20A . 0.9900 ?
    C20 H20B . 0.9900 ?
    C21 C22 . 1.520(3) ?
    C21 H21A . 0.9900 ?
    C21 H21B . 0.9900 ?
    C22 H22A . 0.9800 ?
    C22 H22B . 0.9800 ?
    C22 H22C . 0.9800 ?
loop_
    _geom_angle_atom_site_label_1
    _geom_angle_atom_site_label_2
    _geom_angle_atom_site_label_3
    _geom_angle_site_symmetry_1
    _geom_angle_site_symmetry_3
    _geom_angle
    _geom_angle_publ_flag
    C8 N1 C1 . . 110.78(17) ?
    C8 N1 C9 . . 123.48(18) ?
    C1 N1 C9 . . 125.31(17) ?
    C2 C1 C6 . . 121.43(19) ?
    C2 C1 N1 . . 128.04(18) ?
    C6 C1 N1 . . 110.53(16) ?
    C1 C2 C3 . . 117.06(19) ?
    C1 C2 H2 . . 121.5 ?
    C3 C2 H2 . . 121.5 ?
    C4 C3 C2 . . 122.05(19) ?
    C4 C3 H3 . . 119.0 ?
    C2 C3 H3 . . 119.0 ?
    C3 C4 C5 . . 120.3(2) ?
    C3 C4 H4 . . 119.8 ?
    C5 C4 H4 . . 119.8 ?
    C6 C5 C4 . . 118.04(19) ?
    C6 C5 H5 . . 121.0 ?
    C4 C5 H5 . . 121.0 ?
    C5 C6 C1 . . 121.07(18) ?
    C5 C6 C7 . . 131.52(19) ?
    C1 C6 C7 . . 107.41(18) ?
    O1 C7 C6 . . 131.3(2) ?
    O1 C7 C8 . . 123.5(2) ?
    C6 C7 C8 . . 105.27(16) ?
    O2 C8 N1 . . 126.5(2) ?
    O2 C8 C7 . . 127.5(2) ?
    N1 C8 C7 . . 105.93(17) ?
    N1 C9 C10 . . 111.84(18) ?
    N1 C9 H9A . . 109.2 ?
    C10 C9 H9A . . 109.2 ?
    N1 C9 H9B . . 109.2 ?
    C10 C9 H9B . . 109.2 ?
    H9A C9 H9B . . 107.9 ?
    C11 C10 C9 . . 112.80(18) ?
    C11 C10 H10A . . 109.0 ?
    C9 C10 H10A . . 109.0 ?
    C11 C10 H10B . . 109.0 ?
    C9 C10 H10B . . 109.0 ?
    H10A C10 H10B . . 107.8 ?
    C10 C11 C12 . . 112.39(18) ?
    C10 C11 H11A . . 109.1 ?
    C12 C11 H11A . . 109.1 ?
    C10 C11 H11B . . 109.1 ?
    C12 C11 H11B . . 109.1 ?
    H11A C11 H11B . . 107.9 ?
    C13 C12 C11 . . 113.66(19) ?
    C13 C12 H12A . . 108.8 ?
    C11 C12 H12A . . 108.8 ?
    C13 C12 H12B . . 108.8 ?
    C11 C12 H12B . . 108.8 ?
    H12A C12 H12B . . 107.7 ?
    C12 C13 C14 . . 112.95(19) ?
    C12 C13 H13A . . 109.0 ?
    C14 C13 H13A . . 109.0 ?
    C12 C13 H13B . . 109.0 ?
    C14 C13 H13B . . 109.0 ?
    H13A C13 H13B . . 107.8 ?
    C15 C14 C13 . . 113.71(19) ?
    C15 C14 H14A . . 108.8 ?
    C13 C14 H14A . . 108.8 ?
    C15 C14 H14B . . 108.8 ?
    C13 C14 H14B . . 108.8 ?
    H14A C14 H14B . . 107.7 ?
    C14 C15 C16 . . 113.3(2) ?
    C14 C15 H15A . . 108.9 ?
    C16 C15 H15A . . 108.9 ?
    C14 C15 H15B . . 108.9 ?
    C16 C15 H15B . . 108.9 ?
    H15A C15 H15B . . 107.7 ?
    C15 C16 C17 . . 113.7(2) ?
    C15 C16 H16A . . 108.8 ?
    C17 C16 H16A . . 108.8 ?
    C15 C16 H16B . . 108.8 ?
    C17 C16 H16B . . 108.8 ?
    H16A C16 H16B . . 107.7 ?
    C16 C17 C18 . . 113.6(2) ?
    C16 C17 H17A . . 108.8 ?
    C18 C17 H17A . . 108.8 ?
    C16 C17 H17B . . 108.8 ?
    C18 C17 H17B . . 108.8 ?
    H17A C17 H17B . . 107.7 ?
    C19 C18 C17 . . 113.9(2) ?
    C19 C18 H18A . . 108.8 ?
    C17 C18 H18A . . 108.8 ?
    C19 C18 H18B . . 108.8 ?
    C17 C18 H18B . . 108.8 ?
    H18A C18 H18B . . 107.7 ?
    C20 C19 C18 . . 113.7(2) ?
    C20 C19 H19A . . 108.8 ?
    C18 C19 H19A . . 108.8 ?
    C20 C19 H19B . . 108.8 ?
    C18 C19 H19B . . 108.8 ?
    H19A C19 H19B . . 107.7 ?
    C21 C20 C19 . . 114.0(2) ?
    C21 C20 H20A . . 108.8 ?
    C19 C20 H20A . . 108.8 ?
    C21 C20 H20B . . 108.8 ?
    C19 C20 H20B . . 108.8 ?
    H20A C20 H20B . . 107.7 ?
    C20 C21 C22 . . 113.6(2) ?
    C20 C21 H21A . . 108.8 ?
    C22 C21 H21A . . 108.8 ?
    C20 C21 H21B . . 108.8 ?
    C22 C21 H21B . . 108.8 ?
    H21A C21 H21B . . 107.7 ?
    C21 C22 H22A . . 109.5 ?
    C21 C22 H22B . . 109.5 ?
    H22A C22 H22B . . 109.5 ?
    C21 C22 H22C . . 109.5 ?
    H22A C22 H22C . . 109.5 ?
    H22B C22 H22C . . 109.5 ?
loop_
    _geom_torsion_atom_site_label_1
    _geom_torsion_atom_site_label_2
    _geom_torsion_atom_site_label_3
    _geom_torsion_atom_site_label_4
    _geom_torsion_site_symmetry_1
    _geom_torsion_site_symmetry_2
    _geom_torsion_site_symmetry_3
    _geom_torsion_site_symmetry_4
    _geom_torsion
    _geom_torsion_publ_flag
    C8 N1 C1 C2 . . . . 178.1(2) ?
    C9 N1 C1 C2 . . . . 5.4(3) ?
    C8 N1 C1 C6 . . . . -1.6(2) ?
    C9 N1 C1 C6 . . . . -174.36(18) ?
    C6 C1 C2 C3 . . . . 0.9(3) ?
    N1 C1 C2 C3 . . . . -178.8(2) ?
    C1 C2 C3 C4 . . . . -0.4(3) ?
    C2 C3 C4 C5 . . . . -0.5(3) ?
    C3 C4 C5 C6 . . . . 0.9(3) ?
    C4 C5 C6 C1 . . . . -0.4(3) ?
    C4 C5 C6 C7 . . . . 178.9(2) ?
    C2 C1 C6 C5 . . . . -0.5(3) ?
    N1 C1 C6 C5 . . . . 179.22(19) ?
    C2 C1 C6 C7 . . . . -179.99(19) ?
    N1 C1 C6 C7 . . . . -0.3(2) ?
    C5 C6 C7 O1 . . . . 1.0(4) ?
    C1 C6 C7 O1 . . . . -179.6(2) ?
    C5 C6 C7 C8 . . . . -177.6(2) ?
    C1 C6 C7 C8 . . . . 1.8(2) ?
    C1 N1 C8 O2 . . . . -176.0(2) ?
    C9 N1 C8 O2 . . . . -3.1(3) ?
    C1 N1 C8 C7 . . . . 2.6(2) ?
    C9 N1 C8 C7 . . . . 175.52(18) ?
    O1 C7 C8 O2 . . . . -2.9(4) ?
    C6 C7 C8 O2 . . . . 175.9(2) ?
    O1 C7 C8 N1 . . . . 178.6(2) ?
    C6 C7 C8 N1 . . . . -2.7(2) ?
    C8 N1 C9 C10 . . . . -94.4(2) ?
    C1 N1 C9 C10 . . . . 77.5(3) ?
    N1 C9 C10 C11 . . . . 172.23(18) ?
    C9 C10 C11 C12 . . . . 179.29(19) ?
    C10 C11 C12 C13 . . . . 175.77(19) ?
    C11 C12 C13 C14 . . . . 179.72(19) ?
    C12 C13 C14 C15 . . . . 178.93(19) ?
    C13 C14 C15 C16 . . . . 179.85(19) ?
    C14 C15 C16 C17 . . . . 179.82(19) ?
    C15 C16 C17 C18 . . . . -179.84(19) ?
    C16 C17 C18 C19 . . . . -179.47(19) ?
    C17 C18 C19 C20 . . . . -179.98(19) ?
    C18 C19 C20 C21 . . . . 180.0(2) ?
    C19 C20 C21 C22 . . . . 179.8(2) ?
