# Supplementary material for: 1-Tetra­decyl­indoline-2,3-dione
Source: Acta Crystallogr Sect E Struct Rep Online. 2010 May 22;66(Pt 6):o1410. doi: 10.1107/S1600536810018258 (PMC2979645; doi:10.1107/S1600536810018258)
Supplement: Supplementary file 2 [file e-66-o1410-Isup2.hkl]

# 
# h,k,l, Fc-squared, Fo-squared, sigma(Fo-squared) and status flag 
# 
data_I
_shelx_title '  P21/c' 
_shelx_refln_list_code          4 
_shelx_F_calc_maximum      217.95 
_exptl_crystal_F_000       752.00 
_reflns_d_resolution_high  0.7388 
 
loop_ 
 _symmetry_equiv_pos_as_xyz 
 'x, y, z' 
 '-x, y+1/2, -z+1/2' 
 '-x, -y, -z' 
 'x, -y-1/2, z-1/2' 
 
_cell_length_a    27.6647 
_cell_length_b     4.7055 
_cell_length_c    15.7583 
_cell_angle_alpha  90.000 
_cell_angle_beta  103.635 
_cell_angle_gamma  90.000 
 
_shelx_F_squared_multiplier     1.000 
 
loop_ 
 _refln_index_h 
 _refln_index_k 
 _refln_index_l 
 _refln_F_squared_calc 
 _refln_F_squared_meas 
 _refln_F_squared_sigma 
 _refln_observed_status 
   3   0   0        0.16       -0.14      0.14 o 
   4   0   0     3260.32     3031.72    132.84 o 
   5   0   0     9059.66     8473.43    183.85 o 
   6   0   0     8067.16     7807.61    168.46 o 
   7   0   0     2153.62     2165.08     54.54 o 
   8   0   0        3.85        2.45      0.96 o 
   9   0   0      388.86      363.80      7.07 o 
  10   0   0       37.93       48.13      1.83 o 
  11   0   0     1703.78     1790.74     39.36 o 
  14   0   0     1290.82     1303.17     29.10 o 
  15   0   0      177.63      173.27      9.72 o 
  16   0   0       11.87       18.99      2.08 o 
  17   0   0      244.45      255.49      6.99 o 
  18   0   0      611.56      712.41     16.61 o 
  19   0   0     1113.68     1211.82     27.36 o 
  20   0   0     1075.30     1109.11     25.23 o 
  21   0   0    10410.66    10559.62    228.10 o 
  22   0   0     1703.38     1741.94     45.18 o 
  23   0   0      159.30      143.11      8.25 o 
  24   0   0        1.15       -4.09      5.17 o 
  25   0   0        3.42        2.33      4.15 o 
  26   0   0       47.68       45.86      5.61 o 
  27   0   0      106.20      125.06      7.97 o 
  28   0   0       82.84       81.60      6.83 o 
  29   0   0       29.36       22.78      7.48 o 
  30   0   0       10.73       -0.94      4.79 o 
  31   0   0       29.95       22.31      5.71 o 
  32   0   0       13.74       18.70      5.81 o 
  33   0   0        8.62       -2.64     16.26 o 
  34   0   0       28.90       28.87      6.60 o 
  35   0   0       34.08       36.09      6.92 o 
  36   0   0       20.36       23.82      6.54 o 
   1   1   0     1739.83     1787.10     29.52 o 
   2   1   0      226.00      223.26      3.69 o 
   3   1   0      635.65      692.57     10.35 o 
   4   1   0     5705.94     6118.61     84.24 o 
   5   1   0    13399.64    14398.10    198.09 o 
   6   1   0    15684.88    16700.17    229.58 o 
   7   1   0     8924.31     9592.95    138.42 o 
   8   1   0     1438.39     1475.01     20.54 o 
   9   1   0      291.44      331.66      5.34 o 
  10   1   0     1050.81     1120.22     16.56 o 
  11   1   0     1375.75     1570.03     28.25 o 
  12   1   0     1162.24     1267.77     25.24 o 
  13   1   0      106.31      127.57      3.36 o 
  14   1   0       65.28       61.48      2.23 o 
  15   1   0      143.96      148.57      3.91 o 
  16   1   0       17.33       17.02      2.29 o 
  17   1   0       99.28       92.13      3.18 o 
  18   1   0      459.26      460.39      9.38 o 
  19   1   0      752.60      725.65     13.64 o 
  20   1   0      679.18      643.38     11.69 o 
  21   1   0       43.10       50.77      2.84 o 
  22   1   0       62.03       50.95      2.90 o 
  23   1   0       17.09       16.45      3.20 o 
  24   1   0        5.80       10.80      2.92 o 
  25   1   0        0.21       -0.68      2.81 o 
  26   1   0        0.39        6.89      3.92 o 
  27   1   0        0.22        3.27      3.10 o 
  28   1   0        4.34       -2.18      3.05 o 
  29   1   0       18.31       12.52      3.46 o 
  30   1   0       37.51       38.05      4.04 o 
  31   1   0        8.12        5.18      3.47 o 
  32   1   0        2.13        4.32      3.78 o 
  33   1   0       17.24       12.40      3.96 o 
  34   1   0       22.55       18.60      4.27 o 
  35   1   0       21.16       23.97      4.47 o 
   0   2   0     1357.10     1417.70     28.07 o 
   1   2   0      971.72     1004.54     47.47 o 
   2   2   0      168.42      180.75      3.62 o 
   3   2   0        3.00        3.90      1.05 o 
   4   2   0        1.60        6.82      1.21 o 
   5   2   0       53.45       69.73      2.10 o 
   6   2   0       85.58      101.13      2.72 o 
   7   2   0        0.92       -0.03      0.91 o 
   8   2   0      151.97      161.53      4.69 o 
   9   2   0      100.05      106.00      3.76 o 
  10   2   0     4412.78     4787.53     93.95 o 
  11   2   0    15904.56    17152.56    375.05 o 
  12   2   0      530.21      609.29     15.09 o 
  13   2   0       40.09       49.25      3.53 o 
  14   2   0       10.75       13.38      3.34 o 
  15   2   0        0.80       -0.88      1.55 o 
  16   2   0        4.46        6.99      2.04 o 
  17   2   0        7.71       13.80      2.26 o 
  18   2   0        0.01       -0.47      2.25 o 
  19   2   0       25.95       22.68      2.70 o 
  20   2   0       94.94       90.93      4.68 o 
  21   2   0        0.41       -2.09      3.05 o 
  22   2   0      103.77      107.52      5.15 o 
  23   2   0      345.19      338.90     10.23 o 
  24   2   0      327.83      302.50      9.33 o 
  25   2   0      128.03      134.17      6.83 o 
  26   2   0        9.68       11.64      4.06 o 
  27   2   0        2.91        1.66      4.14 o 
  28   2   0        9.84        2.27      4.25 o 
  29   2   0        2.88       -1.23      4.37 o 
  30   2   0       18.84       12.61      7.62 o 
  31   2   0      587.54      634.48     20.11 o 
  32   2   0     1038.36     1149.99     32.94 o 
  33   2   0       18.08       33.63      7.65 o 
  34   2   0       25.35       39.72     16.69 o 
   1   3   0        0.05        1.82      1.22 o 
   2   3   0       34.58       32.36      2.23 o 
   3   3   0       45.78       45.67      2.27 o 
   4   3   0       16.90       25.32      1.97 o 
   5   3   0        0.77        1.85      1.71 o 
   6   3   0        2.06       -0.91      2.12 o 
   7   3   0       12.59       18.63      2.52 o 
   8   3   0       74.78       90.89      5.34 o 
   9   3   0      211.39      223.73      7.39 o 
  10   3   0       57.97       80.34      4.14 o 
  11   3   0        0.74       14.94      2.64 o 
  12   3   0      772.92      788.86     19.34 o 
  13   3   0      342.10      347.36     12.28 o 
  14   3   0       31.69       39.78      5.22 o 
  15   3   0       50.83       53.07      4.27 o 
  16   3   0      304.89      309.39      9.73 o 
  17   3   0      497.32      493.45     15.32 o 
  18   3   0      371.91      387.44     11.03 o 
  19   3   0      119.47      114.31      7.75 o 
  20   3   0        0.01        6.59      5.66 o 
  21   3   0       34.53       26.00      4.00 o 
  22   3   0       20.62       11.83      3.90 o 
  23   3   0       10.68       13.43      4.17 o 
  24   3   0        0.77        6.31      4.39 o 
  25   3   0        2.00        7.54      4.40 o 
  26   3   0        3.88       -0.28      5.09 o 
  27   3   0        0.37        0.25      5.48 o 
  28   3   0        5.55        8.54      5.79 o 
  29   3   0       14.73       11.49      6.29 o 
  30   3   0       18.98       22.18      7.07 o 
  31   3   0      192.43      225.30     13.36 o 
  32   3   0       56.10       75.96      9.36 o 
   0   4   0      227.04      189.42      7.70 o 
   1   4   0      391.27      378.57      7.78 o 
   2   4   0       49.39       49.72      2.56 o 
   3   4   0        0.38       -1.86      1.86 o 
   4   4   0        1.73       -1.99      1.99 o 
   5   4   0        7.82        0.27      2.47 o 
   6   4   0       33.70       24.54      4.49 o 
   7   4   0       84.50       93.59      5.98 o 
   8   4   0      155.44      162.72      7.81 o 
   9   4   0      226.04      235.47      9.64 o 
  10   4   0        0.16        0.31      4.20 o 
  11   4   0       48.58       42.09      5.11 o 
  12   4   0      271.62      286.07     11.21 o 
  13   4   0       61.22       69.87      6.03 o 
  14   4   0        1.87       -4.53      4.53 o 
  15   4   0        2.36       -4.44      4.44 o 
  16   4   0        1.14        0.45      4.52 o 
  17   4   0        1.39       -3.38      7.12 o 
  18   4   0        8.27       14.92      6.30 o 
  19   4   0        0.70        0.22      3.18 o 
  20   4   0       33.25       47.49      4.59 o 
  21   4   0      224.78      254.63     16.25 o 
  22   4   0      160.81      181.81     13.42 o 
  23   4   0       12.54       16.62      4.62 o 
  24   4   0        2.01        2.77      4.62 o 
  25   4   0        7.89        9.12      4.86 o 
  26   4   0        9.42        8.12      5.24 o 
  27   4   0        1.75        4.32      6.19 o 
  28   4   0        0.80        0.23      6.37 o 
   1   5   0      287.97      303.26      9.93 o 
   2   5   0       32.52       31.48      4.61 o 
   3   5   0       47.92       51.32      4.54 o 
   4   5   0       55.54       55.32      4.57 o 
   5   5   0       13.52        9.53      3.67 o 
   6   5   0        0.51       -2.44      3.34 o 
   7   5   0       13.51       10.70      3.51 o 
   8   5   0       27.82       34.99      3.92 o 
   9   5   0       10.73        9.79      6.04 o 
  10   5   0       33.88       36.78      4.52 o 
  11   5   0       25.48       26.67      3.96 o 
  12   5   0        2.52        3.64      3.38 o 
  13   5   0        3.74        2.48      3.35 o 
  14   5   0        3.37        8.53      7.31 o 
  15   5   0        5.83       -1.18      3.51 o 
  16   5   0        6.55       -0.24      6.24 o 
  17   5   0        5.10       -0.05      3.63 o 
  18   5   0        8.30        7.81      3.83 o 
  19   5   0        2.55        5.17      4.25 o 
  20   5   0       68.56       85.13      8.93 o 
  21   5   0        0.41       17.63      4.99 o 
  22   5   0       64.91       81.65      6.74 o 
   0   6   0        1.28        0.70      6.56 o 
   1   6   0        3.45        7.09      5.57 o 
   2   6   0       41.77       37.37      5.34 o 
   3   6   0       14.51        9.94      4.26 o 
   4   6   0        1.88       -4.53      4.53 o 
   5   6   0        0.26        0.77      4.62 o 
   6   6   0        0.01       -3.02      4.67 o 
   7   6   0        0.53       -4.45      4.45 o 
   8   6   0        1.69       -1.34      4.47 o 
   9   6   0        2.71       -3.98      4.33 o 
  10   6   0       11.39        7.96      4.54 o 
  11   6   0        0.80        4.21      4.25 o 
  12   6   0       10.13       14.51      7.04 o 
 -36   1   1       23.83       25.51      6.11 o 
 -35   1   1       13.68        8.52      4.65 o 
 -34   1   1        1.85       -0.32      5.42 o 
 -33   1   1        3.74        6.64      4.91 o 
 -32   1   1      187.13      180.68      7.72 o 
 -31   1   1        2.52        5.56      3.43 o 
 -30   1   1       14.55       18.50      3.54 o 
 -29   1   1       86.95       74.09      4.50 o 
 -28   1   1      118.28      126.96      5.67 o 
 -27   1   1       57.36       61.24      5.83 o 
 -26   1   1        0.43        1.37      2.82 o 
 -25   1   1       34.40       49.32      5.05 o 
 -24   1   1       56.93       83.12      5.16 o 
 -23   1   1       57.97       72.65      3.58 o 
 -22   1   1     1236.43     1125.05     23.25 o 
 -21   1   1      323.50      265.32      7.01 o 
 -20   1   1        8.73       20.97      2.28 o 
 -19   1   1        9.35       21.89      2.14 o 
 -18   1   1       13.94       21.55      2.01 o 
 -17   1   1       89.76      108.82      3.21 o 
 -16   1   1       82.73       91.96      2.51 o 
 -15   1   1        0.10        9.77      1.15 o 
 -14   1   1      151.63      151.90      3.01 o 
 -13   1   1      250.40      238.41      4.09 o 
 -12   1   1      108.95      223.41      6.97 o 
 -11   1   1     2869.81     3195.99     48.97 o 
 -10   1   1     3744.94     3723.10     54.01 o 
  -9   1   1     2459.29     2448.12     35.66 o 
  -8   1   1      560.31      733.43     28.83 o 
  -7   1   1        1.43       20.15      6.78 o 
  -6   1   1      316.42      417.66     19.90 o 
  -5   1   1      767.92      755.92     12.85 o 
  -4   1   1     1334.69     1238.95     18.34 o 
  -3   1   1     1415.08     1362.61     35.05 o 
  -2   1   1       21.43       22.24      3.09 o 
  -1   1   1    18604.32    17034.54    245.70 o 
   0   1   1     1220.05     1593.85     69.09 o 
   1   1   1     6148.13     5855.19     85.67 o 
   2   1   1     5759.32     5635.08     77.77 o 
   3   1   1      721.26      738.50     13.67 o 
   4   1   1     1208.54     1117.74     16.57 o 
   5   1   1     5454.37     5329.47     73.38 o 
   6   1   1     6015.48     6046.97     83.28 o 
   7   1   1     3376.49     3449.10     49.86 o 
   8   1   1     1202.37     1319.82     26.03 o 
  10   1   1     3623.43     4026.50     71.50 o 
  11   1   1     1628.84     1627.62     32.14 o 
  12   1   1       84.57      107.34      2.82 o 
  13   1   1       74.88       82.39      2.52 o 
  14   1   1      139.68      155.39      3.65 o 
  15   1   1       57.39       79.33      2.60 o 
  16   1   1       43.63       58.03      2.37 o 
  17   1   1      148.43      133.19      3.69 o 
  18   1   1      336.82      303.13      6.27 o 
  19   1   1      163.96      164.85      4.30 o 
  20   1   1      489.55      435.76      9.22 o 
  21   1   1      975.01      911.78     17.49 o 
  22   1   1      211.99      197.83      6.09 o 
  23   1   1      447.86      414.21     10.27 o 
  24   1   1      265.06      244.00     10.43 o 
  25   1   1       53.59       51.96      3.97 o 
  26   1   1        0.03        5.97      3.28 o 
  27   1   1       22.71       32.08      3.74 o 
  28   1   1       52.27       58.35      4.37 o 
  29   1   1       76.34       75.29      4.78 o 
  30   1   1       51.92       52.61      4.49 o 
  31   1   1       65.08       96.99      5.54 o 
  32   1   1      125.14      125.80      6.34 o 
  33   1   1        1.85        5.34      3.99 o 
  34   1   1       39.05       37.72      4.83 o 
  35   1   1       23.37       25.31      4.64 o 
 -34   2   1       36.69       48.82      8.25 o 
 -33   2   1        2.94       10.87      5.69 o 
 -32   2   1       17.75       22.51      5.69 o 
 -31   2   1       61.04       77.59      6.61 o 
 -30   2   1       18.39       18.42      7.78 o 
 -29   2   1       87.06      100.54      6.65 o 
 -28   2   1      100.92      101.94      6.55 o 
 -27   2   1       56.98       53.27      5.28 o 
 -26   2   1       11.35        3.02      5.36 o 
 -25   2   1        0.19       -0.53      3.71 o 
 -24   2   1        0.92       -1.15      3.16 o 
 -23   2   1       20.55       22.03      3.42 o 
 -22   2   1      359.78      251.06     10.49 o 
 -21   2   1       79.39       50.25      3.86 o 
 -20   2   1       24.04       40.38      2.98 o 
 -19   2   1       22.91       30.99      2.67 o 
 -18   2   1        0.73       13.63      2.86 o 
 -17   2   1       47.67       52.01      2.49 o 
 -16   2   1      115.50      117.71      5.84 o 
 -15   2   1      137.73      135.93      5.53 o 
 -14   2   1      107.16      127.62      6.38 o 
 -13   2   1       81.19      166.93      6.97 o 
 -12   2   1       69.73      141.17     12.33 o 
 -11   2   1      216.07      411.06     18.91 o 
 -10   2   1     1261.22     1266.61     23.56 o 
  -9   2   1       71.14       84.93      5.47 o 
  -8   2   1      772.90      807.29     15.32 o 
  -7   2   1      852.54      889.70     15.40 o 
  -6   2   1      388.27      426.40     15.19 o 
  -5   2   1       33.90       58.99     11.46 o 
  -4   2   1       46.90       43.66      1.47 o 
  -3   2   1      205.44      183.21      3.46 o 
  -2   2   1      241.04      201.35      3.70 o 
  -1   2   1        0.41       12.96      1.59 o 
   0   2   1      925.55     1037.05     17.40 o 
   1   2   1        0.33       -0.13      0.96 o 
   2   2   1        9.47       11.50      1.57 o 
   3   2   1       59.27       60.88      2.28 o 
   4   2   1      617.05      611.88     12.77 o 
   5   2   1     1561.17     1555.36     28.27 o 
   6   2   1     1885.77     1934.63     35.04 o 
   7   2   1     1241.53     1332.90     26.88 o 
   8   2   1      344.57      362.00      8.36 o 
   9   2   1       11.05       38.04      5.71 o 
  10   2   1     2314.29     2446.75     48.66 o 
  11   2   1     5204.34     5151.38    113.66 o 
  12   2   1     1201.12     1171.37     26.58 o 
  13   2   1      400.41      406.19      9.81 o 
  14   2   1      101.94      114.05      3.81 o 
  15   2   1        0.08        7.64      2.11 o 
  16   2   1       80.90       89.29      3.55 o 
  17   2   1      191.34      190.93      8.68 o 
  18   2   1      200.49      210.36      6.20 o 
  19   2   1      187.70      169.45      6.44 o 
  20   2   1      356.04      257.33      8.20 o 
  21   2   1      124.21      100.57      5.00 o 
  22   2   1        1.74        1.16      3.19 o 
  23   2   1        0.11        0.13      3.17 o 
  24   2   1        0.65        0.18      3.56 o 
  25   2   1        0.00        3.24      3.94 o 
  26   2   1        0.30        0.83      4.21 o 
  27   2   1        0.12        7.40      5.30 o 
  28   2   1        5.32        8.39      4.61 o 
  29   2   1       32.58       54.04      7.44 o 
  30   2   1       59.49       62.26      6.25 o 
  31   2   1        0.09        4.25      6.58 o 
  32   2   1       31.94       40.79      7.86 o 
  33   2   1       20.41       14.89     11.52 o 
  34   2   1        1.66        4.35      7.12 o 
 -32   3   1       37.72       47.40      8.28 o 
 -31   3   1       75.58       92.65      9.48 o 
 -30   3   1       36.94       51.16      7.46 o 
 -29   3   1       19.49       21.46      7.64 o 
 -28   3   1       10.57       17.90      5.85 o 
 -27   3   1        1.19       -0.04      8.02 o 
 -26   3   1        0.00        3.42      4.83 o 
 -25   3   1        0.44       -1.48      4.13 o 
 -24   3   1        0.74        6.99      5.62 o 
 -23   3   1        0.02        0.40      3.65 o 
 -22   3   1        6.17       20.21      3.64 o 
 -21   3   1       16.60       34.53      5.83 o 
 -20   3   1        1.95        1.29      4.84 o 
 -19   3   1        7.31       11.58      5.53 o 
 -18   3   1       44.54       57.49      4.39 o 
 -17   3   1      119.09      141.69      6.28 o 
 -16   3   1      133.80      147.53      8.48 o 
 -15   3   1       47.10       63.23      5.61 o 
 -14   3   1        1.62        0.65      3.11 o 
 -13   3   1       25.12       23.74      3.38 o 
 -11   3   1     1013.47     1123.03     26.39 o 
 -10   3   1        7.41       16.33      2.61 o 
  -9   3   1      141.81      129.61      4.53 o 
  -8   3   1      122.10      123.73      5.13 o 
  -7   3   1       45.02       52.21      4.12 o 
  -6   3   1        3.81        6.57      1.84 o 
  -5   3   1        0.36        6.15      1.76 o 
  -4   3   1        3.47        7.38      1.78 o 
  -3   3   1       57.02       60.41      2.57 o 
  -2   3   1      140.84      149.36      4.13 o 
  -1   3   1      272.80      320.60      6.87 o 
   0   3   1      529.07      380.93      6.75 o 
   1   3   1        3.29       10.27      2.02 o 
   2   3   1       67.29       63.86      2.82 o 
   3   3   1      131.73      127.15      3.21 o 
   4   3   1      131.93      122.83      4.90 o 
   5   3   1      130.13      127.20      3.89 o 
   6   3   1      167.15      153.15      4.96 o 
   7   3   1      141.79      143.86      5.02 o 
   8   3   1        6.33       15.32      3.35 o 
   9   3   1      217.87      210.93      7.30 o 
  10   3   1     2025.32     2026.84     40.84 o 
  11   3   1       22.21       61.13      4.29 o 
  12   3   1       86.08       98.08      4.98 o 
  13   3   1        0.04       -1.72      1.72 o 
  14   3   1      124.91      119.14      6.88 o 
  15   3   1      405.96      384.91      8.98 o 
  16   3   1      513.66      500.90     14.99 o 
  17   3   1      317.25      300.43     10.13 o 
  18   3   1       68.64       74.21      4.72 o 
  19   3   1        0.78        1.89      3.40 o 
  20   3   1       41.83       46.05      4.61 o 
  21   3   1      109.40      128.65      6.75 o 
  22   3   1        6.40        4.83      4.11 o 
  23   3   1        0.43       -1.38      4.04 o 
  24   3   1        1.19        2.57      4.13 o 
  25   3   1        0.84        4.36      6.27 o 
  26   3   1        0.01        3.96      9.33 o 
  27   3   1        0.25        2.21      5.60 o 
  28   3   1        1.36        6.45      5.83 o 
  29   3   1       41.62       39.28      7.41 o 
  30   3   1      177.24      191.01     12.09 o 
  31   3   1      210.86      246.65     14.30 o 
 -28   4   1        0.55        1.50      6.17 o 
 -27   4   1        0.12        3.36      5.87 o 
 -26   4   1        2.57        1.71      4.70 o 
 -25   4   1       19.10       30.99      6.15 o 
 -24   4   1       43.34       70.54     10.33 o 
 -23   4   1       26.99       57.09      7.86 o 
 -22   4   1        2.81       12.11      5.20 o 
 -21   4   1        1.77        9.30      6.43 o 
 -20   4   1       91.82       88.96     11.64 o 
 -19   4   1       27.02       19.54      5.65 o 
 -18   4   1        4.10        1.93      5.18 o 
 -17   4   1        0.34       -2.13      8.01 o 
 -16   4   1        0.31       -4.40      4.64 o 
 -15   4   1        7.61       13.78      4.91 o 
 -14   4   1       37.52       42.16      5.55 o 
 -13   4   1       65.22       53.69      5.77 o 
 -12   4   1        0.53       22.14      5.03 o 
 -11   4   1     1055.73     1029.00     29.24 o 
 -10   4   1        0.03       27.31      5.93 o 
  -9   4   1       56.87       67.04      5.49 o 
  -8   4   1       72.41       63.40      5.41 o 
  -7   4   1        4.27        4.98      4.12 o 
  -6   4   1       29.78       43.92      4.77 o 
  -5   4   1       95.66      109.80      5.28 o 
  -4   4   1      110.08      121.17      5.75 o 
  -3   4   1       69.09       68.37      2.79 o 
  -2   4   1       46.70       52.57      2.43 o 
  -1   4   1      109.72      111.21      4.76 o 
   0   4   1       25.98       26.78      2.42 o 
   1   4   1      154.29      127.18      3.98 o 
   2   4   1        0.03       -0.51      2.11 o 
   3   4   1       85.72       90.99      3.22 o 
   4   4   1      137.88      138.03      4.59 o 
   5   4   1       83.33       86.63      3.20 o 
   6   4   1       11.28       14.62      2.32 o 
   7   4   1       16.14       22.29      2.33 o 
   8   4   1      174.31      167.53      5.06 o 
   9   4   1      604.52      575.00     14.78 o 
  10   4   1       41.81      118.67     12.49 o 
  11   4   1      305.99      313.60     11.70 o 
  12   4   1        1.46        1.21      4.16 o 
  13   4   1       84.61       94.73      6.68 o 
  14   4   1       48.61       50.33      3.62 o 
  15   4   1        0.32        3.48      4.25 o 
  16   4   1       28.42       22.73      3.46 o 
  17   4   1       58.83       55.89      4.65 o 
  18   4   1       42.79       43.88      4.52 o 
  19   4   1       13.04       25.91      4.33 o 
  20   4   1        9.10       21.08      5.37 o 
  21   4   1       32.46       31.83      5.02 o 
  22   4   1      403.79      380.30     13.47 o 
  23   4   1      102.08      101.02      7.02 o 
  24   4   1        7.35       11.25      5.06 o 
  25   4   1        0.75       -4.94      4.94 o 
  26   4   1        8.74        8.35      5.39 o 
  27   4   1       12.35        9.19      6.46 o 
 -22   5   1       91.51      116.22      7.21 o 
 -21   5   1        0.13       22.00      4.94 o 
 -20   5   1       35.03       55.52      9.38 o 
 -19   5   1        9.00       11.87      6.42 o 
 -18   5   1        5.60        6.92      6.16 o 
 -17   5   1        9.08       12.56      7.22 o 
 -16   5   1       10.40        9.73      6.82 o 
 -15   5   1       14.29       16.32      5.68 o 
 -14   5   1       20.70       31.99      7.67 o 
 -13   5   1       26.82       21.42      6.99 o 
 -12   5   1        3.29        4.42      6.12 o 
 -11   5   1       19.55       21.30      7.28 o 
 -10   5   1        7.04        2.05      6.34 o 
  -9   5   1       40.14       49.06      5.80 o 
  -8   5   1       82.23       85.97      4.74 o 
  -7   5   1       79.43       78.06      6.75 o 
  -6   5   1       79.57       74.06      4.54 o 
  -5   5   1       78.40       70.28      6.11 o 
  -4   5   1       26.98       30.56      3.96 o 
  -3   5   1       10.37       13.12      3.78 o 
  -2   5   1       77.83       77.22      5.04 o 
  -1   5   1      239.38      244.10      6.92 o 
   0   5   1       37.58       52.59      4.58 o 
   1   5   1        8.32       11.51      3.88 o 
   2   5   1      132.18      116.86      6.38 o 
   3   5   1      151.65      143.69      6.84 o 
   4   5   1       78.86       74.02      5.07 o 
   5   5   1       17.25       12.10      5.03 o 
   6   5   1        0.24        5.86      3.51 o 
   7   5   1       19.64       22.03      3.89 o 
   8   5   1       39.79       43.88      5.56 o 
   9   5   1        3.44        0.91      3.89 o 
  10   5   1       12.64       19.19      7.03 o 
  11   5   1       15.07       20.01      4.38 o 
  12   5   1        4.17        4.10      3.86 o 
  13   5   1        0.81       -2.43      6.53 o 
  14   5   1        0.88       -4.15      4.68 o 
  15   5   1        1.81       -4.74      4.74 o 
  16   5   1        0.92       -0.69      4.81 o 
  17   5   1        4.44       -0.36      4.77 o 
  18   5   1       26.71       25.34      5.54 o 
  19   5   1       30.50       35.68      5.40 o 
  20   5   1      154.15      159.56      8.75 o 
  21   5   1       20.29       26.77      5.69 o 
  22   5   1        0.14        9.48      5.76 o 
 -12   6   1        5.55        5.61      4.80 o 
 -11   6   1        1.04        1.66      4.70 o 
 -10   6   1        6.77        4.02      4.86 o 
  -9   6   1        0.03        2.03      4.91 o 
  -8   6   1        4.10       -6.50      6.50 o 
  -7   6   1       11.54        9.08      4.63 o 
  -6   6   1       16.60        8.84      4.78 o 
  -5   6   1       14.64        9.60      6.78 o 
  -4   6   1        2.21       -3.85      3.85 o 
  -3   6   1       30.46       27.14      5.27 o 
  -2   6   1      235.30      237.71      9.57 o 
  -1   6   1       12.30       33.35      5.38 o 
   0   6   1      239.50      232.57      9.60 o 
   1   6   1        2.62        9.82      4.82 o 
   2   6   1       22.36       17.67      5.10 o 
   3   6   1        9.51        3.22      4.95 o 
   4   6   1        9.20        6.72      5.50 o 
   5   6   1       15.44       16.70      5.33 o 
   6   6   1       12.65       14.69      4.83 o 
   7   6   1        3.99       -2.81      4.56 o 
   8   6   1        0.13       -4.40      4.40 o 
   9   6   1        0.09        3.02      5.38 o 
  10   6   1        0.66        1.54      4.55 o 
  11   6   1        3.77        4.34      4.43 o 
 -37   0   2       35.21       26.38      9.88 o 
 -36   0   2       34.37       33.30      6.87 o 
 -35   0   2       27.72       19.15      6.25 o 
 -34   0   2       35.50       35.17      6.27 o 
 -33   0   2       74.09       72.82      7.16 o 
 -32   0   2       60.58       73.17     14.71 o 
 -31   0   2      123.80      120.32      8.22 o 
 -30   0   2      217.29      183.79     10.13 o 
 -29   0   2      222.03      215.69     10.83 o 
 -28   0   2       97.49      102.97      7.41 o 
 -27   0   2       11.19       18.10      6.50 o 
 -26   0   2        5.16       -1.22      5.57 o 
 -25   0   2       13.05        8.91      4.38 o 
 -24   0   2       23.55       21.77      4.70 o 
 -23   0   2       95.20      132.09      6.37 o 
 -22   0   2      617.70      659.96     16.17 o 
 -21   0   2      575.82      504.66     12.78 o 
 -20   0   2      198.88      202.85      6.56 o 
 -19   0   2       34.15       34.23      2.88 o 
 -18   0   2      475.99      495.36     11.35 o 
 -17   0   2      631.55      681.95     12.95 o 
 -16   0   2      141.04      175.45      4.41 o 
 -15   0   2       52.32       38.27      1.84 o 
 -14   0   2      286.82      254.79      5.40 o 
 -13   0   2       83.26       86.22      4.92 o 
 -12   0   2      203.50      233.40      8.69 o 
 -11   0   2      242.07      323.18     16.63 o 
 -10   0   2        3.73        3.57      0.97 o 
  -9   0   2        0.51        2.68      1.12 o 
  -8   0   2        1.64        5.30      0.97 o 
  -7   0   2        9.64       14.40      1.06 o 
  -6   0   2       30.27       28.16      0.98 o 
  -5   0   2      883.35      880.55     13.02 o 
  -4   0   2     3077.74     2962.84     43.17 o 
  -3   0   2     2730.02     2343.32     73.31 o 
  -2   0   2      138.61       54.23      4.71 o 
  -1   0   2     1297.51      578.90     35.73 o 
   1   0   2     3117.83     2512.04     66.56 o 
   2   0   2      372.57      348.56      7.11 o 
   3   0   2       54.04       40.69      2.69 o 
   4   0   2       43.75       34.26      1.39 o 
   5   0   2      136.61      165.09      3.70 o 
   6   0   2      668.92      664.40     13.44 o 
   7   0   2      364.53      357.77      7.69 o 
   8   0   2        8.33       15.31      1.47 o 
   9   0   2      963.47      982.71     22.03 o 
  10   0   2      670.17      619.31     14.41 o 
  11   0   2      565.67      553.54     17.42 o 
  12   0   2       58.52       64.06      2.89 o 
  13   0   2        0.86        2.20      1.76 o 
  14   0   2        0.37        4.84      1.99 o 
  16   0   2      135.52      142.38      4.95 o 
  17   0   2      206.49      217.71      7.74 o 
  18   0   2       96.53      101.19      6.33 o 
  19   0   2        2.58        7.73      2.44 o 
  21   0   2      278.42      288.73     12.29 o 
  22   0   2       35.87       36.63      5.35 o 
  23   0   2        0.02        0.33      4.33 o 
  24   0   2        1.16        1.46      4.22 o 
  25   0   2       31.22       27.90      5.24 o 
  26   0   2       49.76       60.06      6.19 o 
  27   0   2        9.78       16.62      5.17 o 
  28   0   2       38.93       52.13      7.05 o 
  29   0   2      221.62      225.49     11.51 o 
  30   0   2      425.82      394.43     16.60 o 
  31   0   2      353.09      331.07     15.16 o 
  32   0   2       59.47       74.61      7.79 o 
  33   0   2        2.43       -0.88      7.98 o 
  34   0   2       33.56       28.21     10.95 o 
  35   0   2       45.18       48.38      7.82 o 
 -36   1   2       24.21       35.18      6.27 o 
 -35   1   2       57.15       69.19      6.87 o 
 -34   1   2       42.97       42.84      4.36 o 
 -33   1   2      122.43      151.81      6.48 o 
 -32   1   2      293.40      297.79      9.36 o 
 -31   1   2        7.63        7.47      3.36 o 
 -30   1   2        0.50       -1.33      3.03 o 
 -29   1   2        3.95        7.24      3.10 o 
 -28   1   2        6.40       10.21      3.10 o 
 -27   1   2        7.59       11.52      4.13 o 
 -26   1   2       28.22       29.08      3.20 o 
 -25   1   2      100.23       90.63      4.85 o 
 -24   1   2      233.74      218.97      7.03 o 
 -23   1   2      330.85      348.10      8.69 o 
 -22   1   2     2066.13     1841.41     31.10 o 
 -21   1   2      549.77      463.92      8.31 o 
 -20   1   2      141.14      123.28      3.20 o 
 -19   1   2       11.83       14.46      1.58 o 
 -18   1   2      233.91      228.70      4.34 o 
 -17   1   2      399.94      391.14      6.49 o 
 -16   1   2      218.26      223.69      4.06 o 
 -15   1   2        1.94        3.43      1.00 o 
 -14   1   2      173.59      176.20      3.26 o 
 -13   1   2      231.84      236.07      3.99 o 
 -12   1   2     1470.51     1698.21     53.31 o 
 -11   1   2     8581.07     9390.41    143.68 o 
 -10   1   2       47.15       43.12      2.73 o 
  -9   1   2      944.96      895.90     13.45 o 
  -8   1   2      917.16      905.95     13.53 o 
  -7   1   2      268.85      261.83      5.58 o 
  -6   1   2        0.00       -1.46      1.46 o 
  -5   1   2       60.44       52.08      1.57 o 
  -4   1   2        7.58        3.82      1.22 o 
  -3   1   2       95.92       97.23      2.69 o 
  -2   1   2      256.36      236.73      4.44 o 
   0   1   2    16937.37    16194.94    350.38 o 
   1   1   2     7269.64     7213.92     94.82 o 
   2   1   2     1205.70     1171.27     14.95 o 
   3   1   2       57.45       70.12      1.64 o 
   4   1   2      981.85     1042.32     14.63 o 
   5   1   2     1254.91     1293.43     18.10 o 
   6   1   2      767.69      749.07     11.16 o 
   7   1   2      321.68      326.16      9.10 o 
   8   1   2      294.94      304.04      5.69 o 
   9   1   2     2633.23     3156.94     51.91 o 
  10   1   2     7174.82     7323.49    129.59 o 
  11   1   2      182.94      199.11      4.22 o 
  12   1   2      190.47      178.30      3.96 o 
  13   1   2       14.49       13.49      1.50 o 
  14   1   2       16.74       24.59      1.74 o 
  15   1   2       60.58       61.15      2.37 o 
  16   1   2       41.61       41.65      2.21 o 
  17   1   2        2.21        1.76      1.79 o 
  18   1   2       26.30       24.45      2.22 o 
  19   1   2       27.81       28.08      3.40 o 
  20   1   2     1503.70     1386.35     25.74 o 
  21   1   2     1599.66     1405.84     26.12 o 
  22   1   2      130.08      137.46      5.05 o 
  23   1   2       43.65       46.43      3.29 o 
  24   1   2      228.00      206.01      7.48 o 
  25   1   2      241.17      214.74      7.50 o 
  26   1   2      110.81      106.20      5.21 o 
  27   1   2       27.50       30.40      3.84 o 
  28   1   2        0.69       -3.21      3.21 o 
  29   1   2        0.18       -4.64      4.64 o 
  30   1   2       18.95       30.86      4.24 o 
  31   1   2      424.00      432.83     12.68 o 
  32   1   2       21.43       27.54      4.55 o 
  33   1   2        0.71       -1.55      3.93 o 
  34   1   2       18.44       15.21      4.50 o 
 -35   2   2        7.80       16.09      7.36 o 
 -34   2   2        5.47        1.30      5.51 o 
 -33   2   2       14.94       15.83      5.67 o 
 -32   2   2        1.98       -3.99      6.22 o 
 -31   2   2        0.03       -2.12      4.60 o 
 -30   2   2        1.03        1.31      4.37 o 
 -29   2   2        0.24        4.47      4.33 o 
 -28   2   2        0.61        3.42      4.31 o 
 -27   2   2        9.07       10.12      4.20 o 
 -26   2   2        9.95        4.76      3.78 o 
 -25   2   2        0.55        3.56      3.96 o 
 -24   2   2        2.29        7.53      3.13 o 
 -23   2   2        2.50        2.68      3.00 o 
 -22   2   2       51.82       59.35      3.95 o 
 -21   2   2       36.09       30.51      2.93 o 
 -20   2   2        6.15        8.51      2.38 o 
 -19   2   2        4.57        4.25      2.23 o 
 -18   2   2        8.68        2.84      3.07 o 
 -17   2   2       48.20       47.39      3.51 o 
 -16   2   2       67.28       66.18      3.69 o 
 -15   2   2       54.36       68.08      7.79 o 
 -14   2   2       52.83       49.97      4.73 o 
 -13   2   2       21.42       17.37      3.57 o 
 -12   2   2        8.52        7.84      1.62 o 
 -11   2   2      137.41      156.79      4.62 o 
 -10   2   2      549.91      574.86     12.56 o 
  -9   2   2      406.13      428.30     11.66 o 
  -8   2   2       25.95       22.17      5.09 o 
  -7   2   2      197.27      228.04      7.58 o 
  -6   2   2      668.00      679.98     13.01 o 
  -5   2   2      411.70      430.57      8.60 o 
  -4   2   2        0.19       -0.22      1.36 o 
  -3   2   2      375.67      373.53      6.32 o 
  -2   2   2      637.96      570.38      9.38 o 
  -1   2   2       70.30       86.35      4.26 o 
   0   2   2      325.63      344.96      6.21 o 
   1   2   2      414.65      411.21      6.38 o 
   2   2   2      910.42      892.49     14.13 o 
   3   2   2      490.48      485.75      7.98 o 
   4   2   2       32.80       32.56      1.62 o 
   5   2   2      149.77      164.93      3.04 o 
   6   2   2      857.56      845.63     12.76 o 
   7   2   2     1418.88     1455.67     21.60 o 
   8   2   2      956.05      988.28     16.90 o 
   9   2   2      167.36      193.43      3.86 o 
  10   2   2       70.61       70.89      2.38 o 
  11   2   2     1204.34     1167.71     21.34 o 
  12   2   2     1122.40     1132.58     20.82 o 
  13   2   2      355.67      387.04      7.23 o 
  14   2   2        0.08        0.50      1.27 o 
  15   2   2      148.58      141.11      3.55 o 
  16   2   2      148.56      148.85      3.74 o 
  17   2   2        9.79       12.63      1.67 o 
  18   2   2       36.89       35.11      2.16 o 
  19   2   2      118.99      125.49      3.82 o 
  20   2   2      256.23      225.75      5.50 o 
  21   2   2      169.22      151.73      4.32 o 
  22   2   2        7.72        5.71      2.88 o 
  23   2   2       53.83       46.00      3.05 o 
  24   2   2       77.69       68.28      3.64 o 
  25   2   2       83.92       93.75      8.36 o 
  26   2   2       53.76       59.84      5.54 o 
  27   2   2        4.49        8.74      4.52 o 
  28   2   2        5.60        4.57      4.57 o 
  29   2   2       22.36       27.00      9.13 o 
  30   2   2       10.90       18.26      6.74 o 
  31   2   2        3.78       10.48      6.85 o 
  32   2   2       48.52       44.82      8.22 o 
  33   2   2       24.47       16.52      8.17 o 
 -32   3   2      233.90      240.51     13.73 o 
 -31   3   2        0.35        9.24      6.24 o 
 -30   3   2        6.64        5.61      6.15 o 
 -29   3   2        0.25       -5.46      5.46 o 
 -28   3   2        3.99        1.03      5.83 o 
 -27   3   2       16.20       17.11      5.40 o 
 -26   3   2       29.78       35.96      5.41 o 
 -25   3   2       32.12       28.49      4.29 o 
 -24   3   2        6.99        3.40      3.64 o 
 -23   3   2       15.76       19.84      3.69 o 
 -22   3   2        0.51        5.94      3.02 o 
 -21   3   2       40.58       60.50      7.25 o 
 -20   3   2       52.72       48.73      4.93 o 
 -19   3   2       40.68       43.93      4.57 o 
 -18   3   2       18.10       11.05      3.56 o 
 -17   3   2        4.98       -1.14      3.42 o 
 -16   3   2        1.69        3.96      3.75 o 
 -15   3   2        0.94       -0.32      4.12 o 
 -14   3   2        1.45        8.57      3.27 o 
 -13   3   2       88.12       89.22      4.73 o 
 -12   3   2     1010.10      953.80     22.95 o 
 -11   3   2     1251.87     1079.39     49.71 o 
 -10   3   2       49.26       49.46      2.94 o 
  -9   3   2      255.62      246.83      6.14 o 
  -8   3   2      140.26      133.02      5.33 o 
  -7   3   2        7.62        3.91      1.75 o 
  -6   3   2       61.09       74.68      2.67 o 
  -5   3   2      282.92      277.23      5.77 o 
  -4   3   2      380.08      356.56      6.18 o 
  -3   3   2      148.40      153.50      3.92 o 
  -2   3   2       16.11        8.70      1.75 o 
  -1   3   2        3.15       10.27      1.60 o 
   0   3   2      453.18      336.92      6.40 o 
   1   3   2      146.94      144.43      3.26 o 
   2   3   2        6.48       13.82      1.52 o 
   3   3   2       17.75       14.84      1.62 o 
   4   3   2       53.28       52.59      2.12 o 
   5   3   2       27.59       28.50      1.68 o 
   6   3   2        2.90        4.43      1.50 o 
   7   3   2       65.26       67.18      2.96 o 
   8   3   2       27.18       28.34      1.93 o 
   9   3   2      153.22      178.82     12.35 o 
  10   3   2     2120.83     2018.66     36.95 o 
  11   3   2      174.13      170.12      4.35 o 
  12   3   2      903.26      880.42     17.78 o 
  13   3   2      909.37      882.24     20.64 o 
  14   3   2      441.04      423.76     11.47 o 
  15   3   2       55.10       58.90      4.23 o 
  16   3   2       32.10       36.64      5.72 o 
  17   3   2      222.91      215.82      8.49 o 
  18   3   2      320.95      302.57     10.60 o 
  19   3   2      186.63      169.34      7.53 o 
  20   3   2      105.52      118.66      6.66 o 
  21   3   2       10.51        8.71      4.29 o 
  22   3   2        5.30        2.93      4.24 o 
  23   3   2        5.43        4.69      4.29 o 
  24   3   2        5.12        8.13      4.61 o 
  25   3   2        0.60        8.62      4.66 o 
  26   3   2        0.27        8.89      5.83 o 
  27   3   2        0.14        0.46      5.87 o 
  28   3   2        0.24       -4.49     12.93 o 
  29   3   2        2.68       -9.00     11.45 o 
  30   3   2       43.67       46.57      8.21 o 
  31   3   2      517.68      521.54     25.83 o 
 -28   4   2        4.32       11.96      5.94 o 
 -27   4   2        0.01        2.02     10.55 o 
 -26   4   2        5.02        3.17      6.40 o 
 -25   4   2       11.51       18.41      4.47 o 
 -24   4   2       12.25       16.98      4.01 o 
 -23   4   2       45.80       56.96      8.62 o 
 -22   4   2        8.76       17.41      6.88 o 
 -21   4   2        0.07        2.36      5.55 o 
 -20   4   2        0.04       -2.84      5.36 o 
 -19   4   2        2.39       11.16      5.26 o 
 -18   4   2        3.08        7.77      5.19 o 
 -17   4   2        1.43        2.63      5.09 o 
 -16   4   2        3.11        5.67      4.75 o 
 -15   4   2        3.02        4.24      4.75 o 
 -14   4   2        0.76        0.54      8.40 o 
 -13   4   2        7.77       12.43      4.80 o 
 -12   4   2      229.19      241.36     10.50 o 
 -11   4   2      166.60      163.84     14.64 o 
 -10   4   2      215.79      201.96      9.34 o 
  -9   4   2       53.09       46.88      5.17 o 
  -8   4   2        3.94        3.43      4.12 o 
  -7   4   2        2.47       -3.24      3.89 o 
  -6   4   2        3.74        0.71      4.13 o 
  -5   4   2        1.40       -1.24      3.17 o 
  -4   4   2        1.41       -1.02      3.06 o 
  -3   4   2        2.67        0.60      2.01 o 
  -2   4   2        3.89        3.32      2.13 o 
  -1   4   2        0.58       -0.54      2.02 o 
   0   4   2        0.09       -1.44      1.89 o 
   1   4   2       18.68       16.27      2.58 o 
   2   4   2       10.61        8.00      2.45 o 
   3   4   2        6.79        5.08      2.59 o 
   4   4   2        5.32        5.39      2.53 o 
   5   4   2        1.23        1.52      2.20 o 
   6   4   2        1.48       -2.96      2.96 o 
   7   4   2       13.23       15.66      3.55 o 
   8   4   2        7.59       18.97      4.09 o 
   9   4   2      303.60      304.51      9.29 o 
  10   4   2      143.89      154.11      6.06 o 
  11   4   2       76.77       78.82      4.46 o 
  12   4   2       15.88       11.16      3.19 o 
  13   4   2       69.86       55.58      4.14 o 
  14   4   2       17.43       14.10      4.32 o 
  15   4   2        6.09        3.90      3.63 o 
  16   4   2       58.60       51.94      4.76 o 
  17   4   2      128.91      116.16      7.78 o 
  18   4   2      138.01      120.50      6.76 o 
  19   4   2       46.92       43.55      5.53 o 
  20   4   2        2.61        4.75      6.57 o 
  21   4   2        7.48       14.38      4.74 o 
  22   4   2      110.05      101.00      6.85 o 
  23   4   2       82.99       83.89      6.76 o 
  24   4   2       34.44       28.30      5.71 o 
  25   4   2        5.43        7.28      6.41 o 
  26   4   2        0.97       -8.59     13.43 o 
  27   4   2        6.47       13.56      6.76 o 
 -23   5   2        0.35       15.96      8.46 o 
 -22   5   2      165.35      192.86     13.70 o 
 -21   5   2       30.92       34.45      7.61 o 
 -20   5   2       21.93       26.51      7.13 o 
 -19   5   2       11.14        4.24      6.38 o 
 -18   5   2       15.33       19.60      7.32 o 
 -17   5   2       13.66       12.52      6.08 o 
 -16   5   2        2.16        7.77      5.96 o 
 -15   5   2        3.42        6.52      5.58 o 
 -14   5   2       26.88       18.20      6.06 o 
 -13   5   2       48.39       49.35      8.03 o 
 -12   5   2       10.30       11.92      6.73 o 
 -11   5   2       13.02       18.42      7.03 o 
 -10   5   2       77.21       76.37      7.61 o 
  -9   5   2       14.70       11.06      4.96 o 
  -8   5   2        0.03       -0.27      4.45 o 
  -7   5   2        7.28        4.71      2.86 o 
  -6   5   2       23.06       22.20      5.53 o 
  -5   5   2       34.97       40.75      3.85 o 
  -4   5   2       42.36       38.28      4.12 o 
  -3   5   2       49.88       39.29      4.17 o 
  -2   5   2        8.43        7.16      2.92 o 
  -1   5   2      444.24      439.92     11.27 o 
   0   5   2        0.04        6.64      3.83 o 
   1   5   2       45.96       56.37      4.67 o 
   2   5   2       74.20       69.50      7.62 o 
   3   5   2       11.48        7.74      4.23 o 
   4   5   2       11.53        1.95      3.81 o 
   5   5   2       59.58       54.39      5.50 o 
   6   5   2       62.90       67.84      4.87 o 
   7   5   2       14.88        8.59      4.12 o 
   8   5   2        0.55       -2.12      4.04 o 
   9   5   2       25.68       24.92      6.22 o 
  10   5   2       52.58       43.31      5.03 o 
  11   5   2        2.55        3.45      4.80 o 
  12   5   2        3.54        1.46      4.20 o 
  13   5   2        0.14       -3.56      4.25 o 
  14   5   2        4.53        3.68      4.30 o 
  15   5   2        9.08       11.27      5.13 o 
  16   5   2        3.68        7.59      5.23 o 
  17   5   2        2.32        5.18      6.74 o 
  18   5   2       39.05       34.70      6.26 o 
  19   5   2       44.34       47.53      6.84 o 
  20   5   2       60.47       71.41     14.93 o 
  21   5   2       47.01       64.17      7.87 o 
 -12   6   2        4.18       12.15      4.69 o 
 -11   6   2        8.14        4.35      4.69 o 
 -10   6   2        4.67        8.21      4.81 o 
  -9   6   2        3.97        2.40      4.76 o 
  -8   6   2        0.66       -1.39      5.01 o 
  -7   6   2        0.39       -2.38      6.27 o 
  -6   6   2        1.80       -1.55      5.03 o 
  -5   6   2        8.37        9.73      4.33 o 
  -4   6   2       24.02       17.75      4.50 o 
  -3   6   2        4.82        5.02      5.25 o 
  -2   6   2       78.69       84.76      6.10 o 
  -1   6   2       27.59       44.62      8.49 o 
   0   6   2      149.82      157.97      9.92 o 
   1   6   2        9.85        9.25      5.81 o 
   2   6   2        5.45       -4.16      4.16 o 
   3   6   2        0.45       -4.16      5.61 o 
   4   6   2        0.00       -3.57      4.74 o 
   5   6   2        5.37        3.70      6.95 o 
   6   6   2       14.13       15.75      4.99 o 
   7   6   2       22.01       11.58      4.87 o 
   8   6   2       25.72       27.95      5.65 o 
   9   6   2        8.38        8.51      5.75 o 
  10   6   2        0.87        0.32      4.59 o 
 -36   1   3        3.60       -5.06      5.06 o 
 -35   1   3       51.10       50.49      6.34 o 
 -34   1   3      106.62      117.72      7.77 o 
 -33   1   3      172.86      179.86      8.04 o 
 -32   1   3        8.03       12.97      3.48 o 
 -31   1   3       11.32       10.02      5.02 o 
 -30   1   3       45.43       46.09      3.77 o 
 -29   1   3       45.01       44.58      3.74 o 
 -28   1   3       32.33       30.63      4.08 o 
 -27   1   3       24.44       20.47      3.05 o 
 -26   1   3       21.97       19.94      2.89 o 
 -25   1   3        2.17       -1.21      2.33 o 
 -24   1   3       53.97       48.39      2.53 o 
 -23   1   3      815.73      748.23     12.61 o 
 -22   1   3      789.61      667.67     13.33 o 
 -21   1   3      240.08      237.08      4.67 o 
 -20   1   3      149.08      147.53      3.41 o 
 -19   1   3       31.94       32.64      1.72 o 
 -18   1   3       12.25       16.19      1.42 o 
 -17   1   3        9.48       11.93      1.26 o 
 -16   1   3        1.90        7.70      1.09 o 
 -15   1   3      202.09      236.75      4.12 o 
 -14   1   3      845.08      912.68     13.82 o 
 -13   1   3      914.09      954.13     17.90 o 
 -12   1   3     3548.34     3644.69     60.28 o 
 -11   1   3      223.95      240.69      8.26 o 
 -10   1   3       38.34       36.15      1.93 o 
  -9   1   3      268.83      291.49      5.58 o 
  -8   1   3      288.43      298.55      4.94 o 
  -7   1   3      159.43      150.02      2.86 o 
  -6   1   3       56.92       47.69      1.54 o 
  -5   1   3        0.71        1.10      0.77 o 
  -4   1   3      376.80      345.04      4.98 o 
  -3   1   3     2154.35     1910.26     27.91 o 
  -2   1   3     7731.80     7268.33     99.71 o 
  -1   1   3     7332.36     7430.15    107.99 o 
   0   1   3     2084.34     1944.19     30.13 o 
   1   1   3      542.43      511.00     10.48 o 
   2   1   3       71.60       77.19      2.07 o 
   3   1   3      118.67      114.23      2.50 o 
   4   1   3      246.21      244.62      3.72 o 
   5   1   3       58.48       60.44      1.46 o 
   6   1   3      209.02      223.29      3.87 o 
   7   1   3     1367.00     1370.56     21.40 o 
   8   1   3     1738.62     1695.60     26.40 o 
   9   1   3     1097.56     1201.62     20.30 o 
  10   1   3     1749.49     1770.50     31.97 o 
  11   1   3      309.23      347.00      7.18 o 
  12   1   3       25.39       28.20      3.83 o 
  13   1   3        0.60        3.02      1.51 o 
  14   1   3       21.03       26.00      1.93 o 
  15   1   3       64.51       62.67      3.21 o 
  16   1   3       58.42       62.84      2.67 o 
  17   1   3       12.88       13.56      2.22 o 
  18   1   3       13.91       18.97      2.39 o 
  19   1   3      167.28      160.99      5.01 o 
  20   1   3     1322.63     1193.96     22.51 o 
  21   1   3        4.04       10.88      2.73 o 
  22   1   3       37.26       36.64      3.19 o 
  23   1   3       28.77       27.83      3.83 o 
  24   1   3        3.25        4.23      3.15 o 
  25   1   3       64.59       65.54      4.51 o 
  26   1   3       85.03       87.92      4.93 o 
  27   1   3       29.15       24.85      3.94 o 
  28   1   3        0.54        0.77      3.87 o 
  29   1   3       21.06       20.47      4.07 o 
  30   1   3       49.00       63.43      9.81 o 
  31   1   3      134.25      154.45      7.53 o 
  32   1   3       60.97       77.27      6.46 o 
  33   1   3       10.04        4.99      4.43 o 
  34   1   3        3.75       -3.29      4.12 o 
 -35   2   3        6.00       -2.22      6.17 o 
 -34   2   3       60.81       52.11      6.67 o 
 -33   2   3        6.68        8.69      8.94 o 
 -32   2   3       31.14       24.00      5.55 o 
 -31   2   3        9.70       13.95      4.93 o 
 -30   2   3        5.28        8.53      4.61 o 
 -29   2   3        5.51        3.62      4.27 o 
 -28   2   3        3.33        1.05      4.15 o 
 -27   2   3        2.16       -1.51      6.10 o 
 -26   2   3       45.31       45.67      6.39 o 
 -25   2   3      144.82      129.85      6.67 o 
 -24   2   3      191.97      163.03      6.26 o 
 -23   2   3       14.71       28.23      3.11 o 
 -22   2   3      592.69      442.12     10.69 o 
 -21   2   3       11.75        6.74      2.25 o 
 -20   2   3      105.33       92.60      3.37 o 
 -19   2   3      174.93      165.10      5.49 o 
 -18   2   3      163.24      163.77      5.04 o 
 -17   2   3       63.93       74.67      3.29 o 
 -16   2   3        0.64        0.55      2.11 o 
 -15   2   3       18.02       19.57      2.17 o 
 -14   2   3        0.32       -0.09      1.74 o 
 -13   2   3      250.91      226.03      5.54 o 
 -12   2   3      282.61      306.55      6.81 o 
 -11   2   3      355.38      348.07      8.42 o 
 -10   2   3        5.52        8.04      2.10 o 
  -9   2   3       93.47       63.86      2.78 o 
  -8   2   3      227.92      198.73      4.93 o 
  -7   2   3      277.75      276.13      6.11 o 
  -6   2   3      296.79      311.42      6.69 o 
  -5   2   3      296.62      315.01      7.76 o 
  -4   2   3      209.36      222.07      5.76 o 
  -3   2   3       46.75       48.79      2.02 o 
  -2   2   3       96.15      118.49      5.10 o 
  -1   2   3      997.03     1092.69     19.96 o 
   0   2   3      339.96      373.54      6.76 o 
   1   2   3      646.11      660.05      9.55 o 
   2   2   3      860.25      784.59     13.45 o 
   3   2   3      695.25      631.62     10.28 o 
   4   2   3      341.07      320.83      6.00 o 
   5   2   3      126.78      139.58      2.86 o 
   6   2   3      108.67      126.95      3.21 o 
   7   2   3      326.33      348.69      6.11 o 
   8   2   3      948.52      886.89     41.19 o 
   9   2   3       82.70      125.52      4.36 o 
  10   2   3      141.69      147.00      4.03 o 
  11   2   3        9.69       16.89      2.06 o 
  12   2   3        5.61        8.22      1.56 o 
  13   2   3       64.65       67.41      2.41 o 
  14   2   3      235.38      222.79      4.94 o 
  15   2   3      403.99      382.53      7.50 o 
  16   2   3      397.85      399.58      7.81 o 
  17   2   3      256.26      262.89      6.23 o 
  18   2   3      130.09      116.59      3.88 o 
  19   2   3       72.15       49.92      3.52 o 
  20   2   3      688.00      527.54     12.08 o 
  21   2   3       18.54       31.93      3.01 o 
  22   2   3       39.29       51.47      3.32 o 
  23   2   3       39.54       37.50      3.18 o 
  24   2   3       29.92       20.52      2.95 o 
  25   2   3       15.78       13.85      3.31 o 
  26   2   3        2.33        5.54      2.95 o 
  27   2   3        0.74        0.90      6.01 o 
  28   2   3        9.51       15.26      3.54 o 
  29   2   3       32.34       35.04      7.02 o 
  30   2   3       40.24       44.75      7.64 o 
  31   2   3       34.02       53.68      9.26 o 
  32   2   3        1.43        1.68      7.22 o 
 -32   3   3      256.45      255.18     14.02 o 
 -31   3   3        7.01       13.29      6.47 o 
 -30   3   3        1.24       -1.77      6.05 o 
 -29   3   3       15.17       13.78      5.69 o 
 -28   3   3       32.22       31.12      5.75 o 
 -27   3   3       24.50       20.69      5.21 o 
 -26   3   3        3.06        3.94      4.28 o 
 -25   3   3        3.30        1.58      3.47 o 
 -24   3   3        2.42        2.06      3.56 o 
 -23   3   3       28.76       32.62      3.57 o 
 -22   3   3       13.61       32.56     10.83 o 
 -21   3   3       11.94       16.18      4.06 o 
 -20   3   3       36.36       30.75      4.03 o 
 -19   3   3       56.75       41.48      3.82 o 
 -18   3   3       59.53       45.60      3.78 o 
 -17   3   3       41.82       40.09      3.74 o 
 -16   3   3       19.44       20.38      4.68 o 
 -15   3   3       10.79        5.83      3.70 o 
 -14   3   3        8.59        6.50      3.49 o 
 -13   3   3       17.99       13.40      4.38 o 
 -12   3   3      745.01      664.64     14.94 o 
 -11   3   3      779.14      687.12     17.25 o 
 -10   3   3      110.93       91.50      4.70 o 
  -9   3   3       98.36       97.72      3.66 o 
  -8   3   3       11.18       10.67      2.10 o 
  -7   3   3      146.01      132.49      3.87 o 
  -6   3   3      105.39      105.69      3.49 o 
  -5   3   3        0.02        0.41      1.39 o 
  -4   3   3      148.26      120.61      3.34 o 
  -3   3   3      350.39      317.83      6.46 o 
  -2   3   3      116.01      175.96      4.26 o 
  -1   3   3      896.58      753.22     14.32 o 
   0   3   3      349.33      321.65      5.83 o 
   1   3   3       51.08       65.36      2.13 o 
   2   3   3        8.25        8.82      1.29 o 
   3   3   3       73.29       83.08      2.26 o 
   4   3   3       99.97       99.37      2.75 o 
   5   3   3       36.75       39.21      2.16 o 
   6   3   3        0.32       -0.72      1.71 o 
   7   3   3       40.28       41.25      2.32 o 
   8   3   3       49.48       55.09      2.77 o 
   9   3   3      620.84      573.13     11.62 o 
  10   3   3      234.38      232.61      6.04 o 
  11   3   3     1206.61     1135.45     23.36 o 
  12   3   3     1275.18     1219.62     28.00 o 
  13   3   3      469.50      452.25     11.79 o 
  14   3   3       62.59       59.20      4.61 o 
  15   3   3        3.95        5.85      3.58 o 
  16   3   3       74.80       73.82      5.02 o 
  17   3   3      171.19      152.86      7.18 o 
  18   3   3      227.36      220.45      9.09 o 
  19   3   3      308.80      296.05     10.79 o 
  20   3   3       42.27       25.62      4.64 o 
  21   3   3       14.44        9.12      4.24 o 
  22   3   3        9.71        1.83      4.33 o 
  23   3   3        7.13        0.52      4.45 o 
  24   3   3        9.05       10.75      4.80 o 
  25   3   3       12.54       25.50      5.25 o 
  26   3   3        5.08        7.22     10.12 o 
  27   3   3        0.49       -3.24      6.00 o 
  28   3   3        6.33        1.77      6.49 o 
  29   3   3       24.24       24.01      7.78 o 
  30   3   3       11.18       35.46      8.52 o 
 -29   4   3        6.30        2.17     12.93 o 
 -28   4   3        4.45        1.24      5.33 o 
 -27   4   3        1.42       -0.50      4.85 o 
 -26   4   3        1.27       -2.91     10.21 o 
 -25   4   3       36.23       43.23      5.50 o 
 -24   4   3       98.50      101.81      9.80 o 
 -23   4   3       13.22        6.89      6.99 o 
 -22   4   3        2.64        8.32      5.57 o 
 -21   4   3       41.03       49.95      6.78 o 
 -20   4   3       26.91       26.13      5.80 o 
 -19   4   3        4.76        7.51      5.35 o 
 -18   4   3        0.06       -1.48      4.93 o 
 -17   4   3        0.72        3.76      4.83 o 
 -16   4   3        0.09        2.30      4.82 o 
 -15   4   3        0.68       -0.09      4.54 o 
 -14   4   3       20.62       23.40      5.20 o 
 -13   4   3       63.52       58.17      5.68 o 
 -12   4   3      287.82      286.12     11.47 o 
 -11   4   3      356.33      349.93     12.79 o 
 -10   4   3       10.65       13.61      6.33 o 
  -9   4   3       38.39       36.51      4.89 o 
  -8   4   3       84.27       85.34      6.09 o 
  -7   4   3       54.46       56.52      4.49 o 
  -6   4   3        7.08        5.56      3.39 o 
  -5   4   3        1.29        0.86      3.29 o 
  -4   4   3        1.62        1.07      2.78 o 
  -3   4   3        0.87       -0.73      2.82 o 
  -2   4   3      266.99      271.18      6.56 o 
  -1   4   3       16.44        9.98      2.77 o 
   0   4   3       84.68       76.27      3.05 o 
   1   4   3      100.33       91.05      3.69 o 
   2   4   3       18.38       14.42      2.75 o 
   3   4   3       11.49        9.63      2.67 o 
   4   4   3      107.43      106.82      4.42 o 
   5   4   3      204.05      205.75      6.04 o 
   6   4   3      260.17      237.38      7.77 o 
   7   4   3      271.13      262.22      8.35 o 
   8   4   3      117.04      106.40      5.06 o 
   9   4   3      454.28      428.41     11.93 o 
  10   4   3      126.94      119.13      5.59 o 
  11   4   3       74.49       80.12      7.99 o 
  12   4   3       24.71       24.93      5.82 o 
  13   4   3        0.63        5.43      3.68 o 
  14   4   3        0.01        1.34      3.80 o 
  15   4   3        4.24        2.86      3.95 o 
  16   4   3       29.30       33.27      4.68 o 
  17   4   3       75.41       60.83      5.40 o 
  18   4   3      138.12      135.25      9.49 o 
  19   4   3      491.98      504.32     16.37 o 
  20   4   3      118.75      139.13     13.13 o 
  21   4   3        0.53        6.43      4.92 o 
  22   4   3       39.19       50.01      5.97 o 
  23   4   3       67.06       58.02     10.99 o 
  24   4   3       76.10       65.35      6.76 o 
  25   4   3       66.58       59.75      6.64 o 
  26   4   3       42.84       35.66      7.67 o 
 -23   5   3        0.11       -7.67      7.67 o 
 -22   5   3       85.37      109.78     11.22 o 
 -21   5   3       88.60       91.86      8.82 o 
 -20   5   3        3.04       -3.54      6.01 o 
 -19   5   3        7.02       -4.01      6.27 o 
 -18   5   3        3.00        1.17      6.19 o 
 -17   5   3        1.39       -0.46      7.66 o 
 -16   5   3       10.68       17.07      6.07 o 
 -15   5   3       17.81       27.62      6.08 o 
 -14   5   3       24.56       27.55      5.99 o 
 -13   5   3       56.90       49.48      6.61 o 
 -12   5   3        0.04       -0.73      4.52 o 
 -11   5   3        9.80       10.09      4.65 o 
 -10   5   3        8.11       -1.97      4.50 o 
  -9   5   3        5.63        5.71      6.47 o 
  -8   5   3       23.57       22.38      6.24 o 
  -7   5   3       29.38       24.47      5.07 o 
  -6   5   3       25.01       28.55      3.70 o 
  -5   5   3       12.38       12.46      3.36 o 
  -4   5   3        0.08        1.49      3.40 o 
  -3   5   3       15.01        8.51      4.43 o 
  -2   5   3       11.43       12.38      3.29 o 
  -1   5   3       55.04       56.69      6.52 o 
   0   5   3      355.47      319.28     10.19 o 
   1   5   3       16.16        9.33      3.86 o 
   2   5   3        9.92       10.16      3.83 o 
   3   5   3        3.92       -2.81      4.23 o 
   4   5   3        0.58       -3.46      3.62 o 
   5   5   3        1.21        2.89      3.65 o 
   6   5   3        0.00       -3.99      3.99 o 
   7   5   3        0.00        0.09      4.11 o 
   8   5   3        1.07        5.61      4.23 o 
   9   5   3       68.08       58.19      5.49 o 
  10   5   3       13.58       17.70      4.64 o 
  11   5   3        7.38        5.51      4.55 o 
  12   5   3       19.07       18.30      4.80 o 
  13   5   3       15.52       10.09      5.45 o 
  14   5   3       10.20       12.35      5.36 o 
  15   5   3        6.10       11.35      5.76 o 
  16   5   3        5.12       20.11      5.71 o 
  17   5   3        0.57        2.21     16.50 o 
  18   5   3        1.95       12.13      6.17 o 
  19   5   3        3.87       17.99      6.64 o 
  20   5   3       40.02       64.28     13.71 o 
 -12   6   3        6.09        6.92      4.32 o 
 -11   6   3        2.37        1.80      5.47 o 
 -10   6   3        0.01        0.53      5.48 o 
  -9   6   3        0.38       -0.26      5.35 o 
  -8   6   3        0.60       -4.37      4.72 o 
  -7   6   3        0.03       -5.84      5.84 o 
  -6   6   3        2.34       -3.95      3.95 o 
  -5   6   3       25.23       25.57      5.93 o 
  -4   6   3       59.17       53.60      7.03 o 
  -3   6   3       12.32       15.34      5.54 o 
  -2   6   3       72.51       79.33      6.97 o 
  -1   6   3       19.51       30.87      6.13 o 
   0   6   3       92.17      112.59      7.80 o 
   1   6   3        2.39       -4.64      4.64 o 
   2   6   3        2.44       -3.72      4.65 o 
   3   6   3       10.32        9.50      5.56 o 
   4   6   3        4.92        5.86      5.57 o 
   5   6   3        0.08       -0.56      4.65 o 
   6   6   3        4.11        5.12      4.94 o 
   7   6   3        2.70        2.03      4.73 o 
   8   6   3        1.32        0.11      4.99 o 
   9   6   3        0.06        1.81      4.86 o 
 -37   0   4       48.24       48.37      7.03 o 
 -36   0   4        7.58       10.65      7.38 o 
 -35   0   4        2.83       -1.76      5.34 o 
 -34   0   4       32.07       30.50      6.08 o 
 -33   0   4        2.59        8.29      8.95 o 
 -32   0   4       17.69       25.75      5.86 o 
 -31   0   4       33.85       54.32      8.33 o 
 -30   0   4       33.11       37.37      5.65 o 
 -29   0   4       24.21       29.68      4.50 o 
 -28   0   4        4.79        8.52      3.90 o 
 -27   0   4       10.68        6.83      3.63 o 
 -26   0   4      110.35      106.63      5.83 o 
 -25   0   4      281.75      289.27     19.63 o 
 -24   0   4      223.08      213.84     15.33 o 
 -23   0   4     5669.87     5463.86    118.65 o 
 -22   0   4     2685.50     2687.99     59.16 o 
 -21   0   4      235.07      221.99      6.84 o 
 -20   0   4       18.21       23.41      2.80 o 
 -19   0   4      147.15      156.40      7.76 o 
 -18   0   4      632.39      684.87     14.41 o 
 -17   0   4      934.77      955.02     19.46 o 
 -16   0   4      376.59      379.89     11.87 o 
 -15   0   4       12.61       21.30      1.91 o 
 -14   0   4      555.22      580.75     10.98 o 
 -13   0   4     1232.16     1215.08     22.01 o 
 -12   0   4     1035.55      998.91     19.00 o 
 -11   0   4      472.58      507.86     17.06 o 
 -10   0   4      111.01      125.04      3.52 o 
  -9   0   4       25.29       22.31      1.62 o 
  -8   0   4      309.39      273.38      4.53 o 
  -7   0   4      246.22      245.54      4.11 o 
  -6   0   4       63.65       54.90      1.60 o 
  -5   0   4     2330.54     2208.97     96.85 o 
  -4   0   4     6338.47     6152.92    119.93 o 
  -3   0   4     4060.77     4155.22     67.89 o 
  -2   0   4    44416.71    42671.28    652.44 o 
  -1   0   4    47503.68    45069.93    795.14 o 
   0   0   4      341.48      260.22      6.68 o 
   1   0   4     3427.93     3468.05     67.34 o 
   2   0   4     3978.81     3873.69     76.39 o 
   3   0   4     1367.61     1268.87     37.80 o 
   4   0   4      319.59      291.83      7.29 o 
   5   0   4      442.53      415.93      9.94 o 
   6   0   4     1275.03     1216.73     27.04 o 
   7   0   4     1902.84     1822.67     46.41 o 
   8   0   4     1439.77     1377.68     35.40 o 
   9   0   4     1134.44     1095.28     28.53 o 
  10   0   4      604.66      597.40     16.24 o 
  12   0   4      193.72      201.83      6.91 o 
  13   0   4      877.01      838.69     22.42 o 
  14   0   4     1306.81     1252.08     32.75 o 
  15   0   4      909.88      930.65     24.88 o 
  16   0   4      277.05      286.59      9.33 o 
  17   0   4        8.34       18.89      3.94 o 
  18   0   4       14.13       33.07      4.24 o 
  19   0   4     4616.98     4187.31    106.12 o 
  20   0   4     4007.93     3674.78    160.84 o 
  21   0   4       11.62       19.56      4.81 o 
  22   0   4      320.30      305.58     13.15 o 
  23   0   4      141.68      135.85      8.20 o 
  24   0   4        0.10       -0.95      4.52 o 
  25   0   4       93.42       94.58      7.88 o 
  26   0   4      215.13      203.80     10.89 o 
  27   0   4      279.00      262.59     12.79 o 
  28   0   4      282.06      266.97     12.93 o 
  29   0   4      225.03      218.53     16.31 o 
  30   0   4       22.54       27.90      6.45 o 
  31   0   4       31.07       27.25      6.66 o 
  32   0   4       78.77       88.36      8.67 o 
  33   0   4       68.10       81.36     10.07 o 
  34   0   4       32.16       43.43     11.36 o 
 -36   1   4        2.87       -1.86      6.01 o 
 -35   1   4        0.35        3.63      5.19 o 
 -34   1   4        0.97       -3.55      5.35 o 
 -33   1   4      113.70      106.52     15.01 o 
 -32   1   4       81.63       82.70      4.51 o 
 -31   1   4       17.39       15.46      3.09 o 
 -30   1   4        1.42       -2.63      2.63 o 
 -29   1   4       37.01       30.26      3.27 o 
 -28   1   4       46.09       45.27      3.34 o 
 -27   1   4        9.26       16.80      2.65 o 
 -26   1   4       22.74       33.85      3.11 o 
 -25   1   4      155.57      158.77      4.86 o 
 -24   1   4      313.69      296.33      6.32 o 
 -23   1   4      125.41      134.33      4.32 o 
 -22   1   4        8.23        4.57      1.74 o 
 -21   1   4        0.38        1.15      1.46 o 
 -20   1   4        9.36       13.67      1.56 o 
 -19   1   4       58.35       55.65      1.98 o 
 -18   1   4       82.03       81.45      2.28 o 
 -17   1   4       74.73       75.34      2.12 o 
 -16   1   4       72.88       78.49      2.02 o 
 -15   1   4      131.93      145.02      3.33 o 
 -14   1   4      186.34      200.33      4.02 o 
 -13   1   4       33.14       37.94      2.31 o 
 -12   1   4     1157.62     1081.09     20.05 o 
 -11   1   4      502.67      489.36     11.18 o 
 -10   1   4       99.45       96.78      5.97 o 
  -9   1   4       12.34       16.56      1.47 o 
  -8   1   4      242.67      222.57      3.98 o 
  -7   1   4      455.44      416.95      6.67 o 
  -6   1   4      347.47      318.16      5.24 o 
  -5   1   4       90.08       83.05      2.10 o 
  -4   1   4        0.00       -0.87      0.87 o 
  -3   1   4       33.11       33.10      1.20 o 
  -2   1   4       85.59      110.09      2.56 o 
  -1   1   4     1445.19     1402.93     20.66 o 
   0   1   4      231.92      218.01      3.54 o 
   1   1   4      656.38      628.29      8.60 o 
   2   1   4     1413.44     1411.23     18.82 o 
   3   1   4     1486.08     1449.55     21.30 o 
   4   1   4      767.53      740.07     15.04 o 
   5   1   4      154.76      145.60      3.13 o 
   6   1   4       25.84       24.12      1.24 o 
   7   1   4      570.17      581.84      9.57 o 
   8   1   4     2252.48     2242.45     34.82 o 
   9   1   4      517.18      539.22      9.61 o 
  10   1   4      686.52      698.74     12.25 o 
  11   1   4      388.23      413.30      7.67 o 
  12   1   4      220.87      212.98      4.61 o 
  13   1   4      149.45      127.43      3.97 o 
  14   1   4      105.36       84.63      3.47 o 
  15   1   4       48.79       50.27      3.02 o 
  16   1   4       17.98       16.59      2.28 o 
  17   1   4        0.55        2.54      2.13 o 
  18   1   4        4.61        2.00      2.35 o 
  19   1   4        4.54       12.35      2.56 o 
  20   1   4        8.91       17.57      3.05 o 
  21   1   4      433.05      401.02     10.44 o 
  22   1   4      429.46      410.28     10.13 o 
  23   1   4      239.35      224.84      7.70 o 
  24   1   4       90.29      102.72      6.07 o 
  25   1   4       15.91       16.15      3.68 o 
  26   1   4        1.28        3.62      3.60 o 
  27   1   4       11.45       14.53      3.77 o 
  28   1   4       14.85       12.12      3.84 o 
  29   1   4        0.14        7.14      3.93 o 
  30   1   4       37.85       45.35      5.25 o 
  31   1   4       32.17       21.69      4.69 o 
  32   1   4       41.83       46.67      5.17 o 
  33   1   4       32.07       32.94      5.07 o 
 -35   2   4       10.41       26.06      7.86 o 
 -34   2   4      494.06      532.94     23.96 o 
 -33   2   4      808.65      896.08     26.55 o 
 -32   2   4       12.59       12.38      5.23 o 
 -31   2   4        6.55       11.18      4.82 o 
 -30   2   4        1.45       -3.55      4.18 o 
 -29   2   4        1.61        7.23      4.26 o 
 -28   2   4        2.02        2.95      4.03 o 
 -27   2   4       31.59       31.44      3.98 o 
 -26   2   4       47.98       40.01      4.17 o 
 -25   2   4        6.90        9.14      3.32 o 
 -24   2   4       17.97       15.35      3.00 o 
 -23   2   4       50.71       40.16      3.25 o 
 -22   2   4       37.39       32.13      2.90 o 
 -21   2   4       10.03       15.99      2.47 o 
 -20   2   4       43.63       48.99      2.76 o 
 -19   2   4       77.30       75.99      4.08 o 
 -18   2   4      115.76      105.43      4.06 o 
 -17   2   4      146.07      125.08      5.01 o 
 -16   2   4      149.23      137.32      4.41 o 
 -15   2   4       49.22       49.25      3.90 o 
 -14   2   4      110.74      100.40      3.55 o 
 -13   2   4     3215.74     2894.37     52.32 o 
 -12   2   4     5799.25     5677.17    111.52 o 
 -11   2   4     1023.19      983.58     20.55 o 
 -10   2   4      798.40      774.48     16.51 o 
  -9   2   4      197.72      194.50      5.49 o 
  -8   2   4       66.76       79.00      2.97 o 
  -7   2   4      139.76      159.32      6.29 o 
  -6   2   4      323.32      325.38      8.90 o 
  -5   2   4      292.43      288.79      4.99 o 
  -4   2   4       40.40       43.44      1.71 o 
  -3   2   4       27.59       38.92      1.79 o 
  -2   2   4        2.03        1.98      1.16 o 
  -1   2   4        2.66        4.38      1.17 o 
   0   2   4        6.93       16.79      0.96 o 
   1   2   4       34.55       27.26      1.31 o 
   2   2   4      159.73      169.63      3.28 o 
   3   2   4      265.92      295.78      5.36 o 
   4   2   4      241.95      277.57      5.44 o 
   5   2   4      142.11      165.09      4.57 o 
   6   2   4      117.02      130.67      4.01 o 
   7   2   4      412.33      408.64      7.58 o 
   9   2   4     7517.51     7316.37    119.84 o 
  10   2   4      791.30      822.97     20.74 o 
  11   2   4      171.38      159.40      4.42 o 
  12   2   4        5.10        3.20      1.95 o 
  13   2   4       30.11       35.11      2.43 o 
  14   2   4        3.66        3.18      2.04 o 
  15   2   4        0.00        1.16      1.17 o 
  16   2   4       18.76       21.38      2.76 o 
  17   2   4      165.42      157.04      6.44 o 
  18   2   4      360.73      310.30      8.03 o 
  19   2   4      131.73      116.12      4.60 o 
  20   2   4       42.81       40.41      3.13 o 
  21   2   4        0.36        1.12      2.60 o 
  22   2   4        0.07       -1.74      2.69 o 
  23   2   4        5.44        5.26      2.84 o 
  24   2   4       22.60       18.30      3.08 o 
  25   2   4       46.90       35.54      3.78 o 
  26   2   4       42.32       33.74      4.23 o 
  27   2   4       21.59       18.14      3.96 o 
  28   2   4        1.02        0.86      3.74 o 
  29   2   4       99.03      108.90      6.39 o 
  30   2   4     1163.26     1174.74     41.35 o 
  31   2   4      119.42      158.42     22.71 o 
  32   2   4        1.27        9.53      7.53 o 
 -33   3   4       29.58       37.95      9.71 o 
 -32   3   4       41.00       46.40      7.63 o 
 -31   3   4        5.33       -2.54      5.65 o 
 -30   3   4        0.08        3.42      7.12 o 
 -29   3   4        0.01       -1.19      5.08 o 
 -28   3   4        0.11       -0.90      4.68 o 
 -27   3   4        0.33       -0.82      4.26 o 
 -26   3   4        0.32        4.22      5.12 o 
 -25   3   4        0.11       -1.35      3.31 o 
 -24   3   4        0.46        0.06      4.18 o 
 -23   3   4       20.84       28.99      5.02 o 
 -22   3   4       18.37       15.12      3.96 o 
 -21   3   4       15.42       13.63      3.50 o 
 -20   3   4        6.66        8.55      3.30 o 
 -19   3   4        0.49       -0.74      2.96 o 
 -18   3   4        7.36       -2.04      2.95 o 
 -17   3   4       30.74       20.53      3.36 o 
 -16   3   4       41.82       36.20      3.58 o 
 -15   3   4       23.08       18.63      3.60 o 
 -14   3   4        0.28       -2.92      2.92 o 
 -13   3   4      528.57      507.71     12.44 o 
 -12   3   4      252.23      233.33      7.10 o 
 -11   3   4      133.30      114.33      4.67 o 
 -10   3   4       11.34        2.27      2.74 o 
  -9   3   4       69.21       62.59      3.33 o 
  -8   3   4       37.05       40.50      2.63 o 
  -7   3   4        5.77        5.29      1.66 o 
  -6   3   4        1.31        2.70      1.63 o 
  -5   3   4       27.45       30.84      2.20 o 
  -4   3   4      110.00      112.61      3.43 o 
  -3   3   4      217.51      208.82      4.89 o 
  -2   3   4       32.64       47.76      4.70 o 
  -1   3   4      284.10      321.24      6.34 o 
   0   3   4       81.34       85.74      2.52 o 
   1   3   4        7.65        7.75      1.57 o 
   2   3   4       10.09       14.18      1.46 o 
   3   3   4       77.42       81.83      2.38 o 
   4   3   4      138.09      129.83      3.86 o 
   5   3   4      105.85      105.28      2.99 o 
   6   3   4       32.24       31.13      1.91 o 
   7   3   4        7.71        8.32      1.74 o 
   8   3   4      514.83      493.14      9.93 o 
   9   3   4       82.88       73.69      3.57 o 
  10   3   4      443.00      468.23     10.80 o 
  11   3   4       28.35       32.50      4.36 o 
  12   3   4        5.47        0.82      5.63 o 
  13   3   4       15.09       12.95      3.83 o 
  14   3   4       11.35        7.01      3.59 o 
  15   3   4        0.37        0.33      3.56 o 
  16   3   4        2.31        1.19      3.66 o 
  17   3   4        5.32        3.84      5.49 o 
  18   3   4        1.70        3.14      5.42 o 
  19   3   4       19.27       25.64      4.59 o 
  20   3   4        0.52       -0.10      4.09 o 
  21   3   4        1.71        8.50      4.47 o 
  22   3   4        7.81       -2.98      4.28 o 
  23   3   4        2.69       -2.24      4.53 o 
  24   3   4        3.89        6.38      4.80 o 
  25   3   4       31.63       28.17      8.73 o 
  26   3   4       47.25       50.70      7.66 o 
  27   3   4       39.71       49.83      9.43 o 
  28   3   4        6.20       16.63      8.17 o 
  29   3   4       49.83       59.29     18.97 o 
 -29   4   4        0.16       -0.63      5.10 o 
 -28   4   4        0.75       -3.08      4.74 o 
 -27   4   4        3.09        0.03      4.22 o 
 -26   4   4        0.76        3.76      6.36 o 
 -25   4   4       14.68       17.25      7.74 o 
 -24   4   4       90.87       89.08      9.75 o 
 -23   4   4      149.76      179.27     10.16 o 
 -22   4   4      107.20      120.63      8.35 o 
 -21   4   4        2.30        5.19      5.63 o 
 -20   4   4       21.32       25.67      5.64 o 
 -19   4   4       15.81       20.64      5.71 o 
 -18   4   4        8.00        5.49      6.36 o 
 -17   4   4        6.03       10.05      6.97 o 
 -16   4   4       12.11       16.31      5.13 o 
 -15   4   4       23.07       21.71      6.37 o 
 -14   4   4       10.69        9.51      3.90 o 
 -13   4   4      102.77       96.69      5.48 o 
 -12   4   4      148.94      129.67      6.24 o 
 -11   4   4      235.06      224.53     12.32 o 
 -10   4   4        2.91       -3.35      3.58 o 
  -9   4   4       10.29        6.00      2.93 o 
  -8   4   4       31.67       34.10      3.38 o 
  -7   4   4       52.56       54.24      3.69 o 
  -6   4   4       54.59       53.78      3.58 o 
  -5   4   4       54.36       48.60      3.13 o 
  -4   4   4       70.72       65.97      3.42 o 
  -3   4   4       49.82       45.71      3.34 o 
  -2   4   4      694.71      564.32     10.66 o 
  -1   4   4       73.54       49.23      3.24 o 
   0   4   4       98.56       89.62      4.12 o 
   1   4   4       57.65       55.09      3.80 o 
   2   4   4        1.56       -0.89      2.54 o 
   3   4   4       53.47       49.57      3.35 o 
   4   4   4       51.26       52.30      2.63 o 
   5   4   4        4.24        1.17      2.96 o 
   6   4   4       22.65       22.16      3.47 o 
   7   4   4       63.09       68.92      4.39 o 
   8   4   4        3.56       12.68      3.37 o 
   9   4   4        0.66        3.34      3.33 o 
  10   4   4       21.03       25.34      4.18 o 
  11   4   4       13.56       10.22      3.93 o 
  12   4   4        0.06       -0.35      3.77 o 
  13   4   4       16.76       14.13      5.20 o 
  14   4   4       29.50       19.67      4.49 o 
  15   4   4       10.27       12.14      4.28 o 
  16   4   4        2.02        1.64      4.23 o 
  17   4   4       49.81       45.62      5.32 o 
  18   4   4       94.52      104.28      6.83 o 
  19   4   4       82.87      107.19      7.02 o 
  20   4   4      200.84      202.72      9.45 o 
  21   4   4       15.41       20.50     10.68 o 
  22   4   4       30.60       37.01      6.08 o 
  23   4   4        5.24        7.39      6.50 o 
  24   4   4        0.21        3.53      5.47 o 
  25   4   4        0.45       -4.44      5.56 o 
 -23   5   4       52.39       70.47      8.62 o 
 -22   5   4      102.92      110.09      9.33 o 
 -21   5   4        1.95       -0.78      8.74 o 
 -20   5   4        0.01        2.88      6.71 o 
 -19   5   4        0.46       10.22      6.45 o 
 -18   5   4        2.43       -2.20      6.05 o 
 -17   5   4       14.59        9.87      6.07 o 
 -16   5   4       27.43       38.63      6.78 o 
 -15   5   4       31.58       33.78      7.21 o 
 -14   5   4       15.49        6.82      9.96 o 
 -13   5   4        2.74       -0.17      5.32 o 
 -12   5   4        5.82        6.65      5.40 o 
 -11   5   4       15.37        9.89      6.76 o 
 -10   5   4        0.18        4.30      6.76 o 
  -9   5   4        4.41       -2.02      6.26 o 
  -8   5   4        3.17        3.41      5.89 o 
  -7   5   4        1.88       -1.21      4.40 o 
  -6   5   4        1.77       -2.79      2.79 o 
  -5   5   4        1.72        0.84      3.13 o 
  -4   5   4       21.38       19.10      5.68 o 
  -3   5   4      196.74      200.76      7.42 o 
  -2   5   4       10.20       23.94      3.57 o 
  -1   5   4       94.68       93.83      5.43 o 
   0   5   4       18.76       21.07      4.14 o 
   1   5   4       12.47        6.35      4.14 o 
   2   5   4       47.27       43.03      6.36 o 
   3   5   4       11.74        4.86      4.05 o 
   4   5   4        1.43       -0.55      3.72 o 
   5   5   4       21.95       20.68      4.61 o 
   6   5   4       38.21       42.23      5.09 o 
   7   5   4       14.27       19.04      4.54 o 
   8   5   4        6.94        4.41      4.36 o 
   9   5   4        5.57        9.83      4.59 o 
  10   5   4        0.00        0.66      4.52 o 
  11   5   4       25.36       18.49      6.26 o 
  12   5   4       31.95       33.74      6.16 o 
  13   5   4        4.59        1.57      5.58 o 
  14   5   4        2.86        4.97      5.70 o 
  15   5   4       15.66       10.33      5.97 o 
  16   5   4       17.61       21.04      6.36 o 
  17   5   4        0.03        3.64      6.05 o 
  18   5   4       64.93       72.87     13.26 o 
  19   5   4        2.31       19.64      7.05 o 
 -11   6   4        4.33       10.83      4.19 o 
 -10   6   4       11.87        8.77      5.07 o 
  -9   6   4       16.94        7.59      5.99 o 
  -8   6   4       13.30        6.48      4.88 o 
  -7   6   4        3.96        1.51      3.88 o 
  -6   6   4        0.13       -4.84      7.56 o 
  -5   6   4        7.84        1.59      6.90 o 
  -4   6   4        8.72        7.82      5.27 o 
  -3   6   4       15.35       22.62      5.80 o 
  -2   6   4        0.24       -2.81      5.33 o 
  -1   6   4        0.00       -5.32      5.32 o 
   0   6   4       35.36       41.91      5.51 o 
   1   6   4        0.32       -4.63      4.63 o 
   2   6   4        0.00       -5.25      5.25 o 
   3   6   4        2.95       -2.39      5.39 o 
   4   6   4        6.56        8.60      8.19 o 
   5   6   4        4.62        9.98      5.61 o 
   6   6   4        1.14       -6.42      6.69 o 
   7   6   4        0.21       -1.20      5.40 o 
   8   6   4       11.21       17.74      9.45 o 
 -36   1   5        0.00       -0.18      5.35 o 
 -35   1   5        0.05       -4.12      4.89 o 
 -34   1   5        1.10       17.87      6.08 o 
 -33   1   5       92.63       85.81      7.97 o 
 -32   1   5        2.64       -2.87      4.41 o 
 -31   1   5        8.46        6.16      3.89 o 
 -30   1   5        9.74        9.46      2.84 o 
 -29   1   5        1.52        6.45      2.50 o 
 -28   1   5        0.25        5.12      2.44 o 
 -27   1   5        0.01        4.34      2.38 o 
 -26   1   5        7.39        8.28      2.36 o 
 -25   1   5        3.59        2.75      2.08 o 
 -24   1   5      161.87      132.33      3.78 o 
 -23   1   5      544.67      569.49     10.61 o 
 -22   1   5       89.28       68.75      2.93 o 
 -21   1   5       46.28       38.92      1.99 o 
 -20   1   5        4.01       11.05      1.46 o 
 -19   1   5       76.92       99.30      2.56 o 
 -18   1   5      107.66      134.10      2.98 o 
 -17   1   5       38.30       45.54      1.82 o 
 -16   1   5        0.02        2.31      1.07 o 
 -15   1   5        5.90       23.30      1.79 o 
 -14   1   5       22.77       37.18      1.60 o 
 -13   1   5      235.88      307.03      5.68 o 
 -12   1   5      349.15      322.56      6.42 o 
 -11   1   5       63.36       64.67      2.26 o 
 -10   1   5      393.56      379.67      6.69 o 
  -9   1   5      260.99      247.05      4.64 o 
  -8   1   5       27.21       27.24      1.59 o 
  -7   1   5        6.63        9.00      0.96 o 
  -6   1   5        0.80        1.53      0.76 o 
  -5   1   5       20.42       17.28      1.06 o 
  -4   1   5        3.13       10.19      2.25 o 
  -3   1   5     1130.10     1118.65     22.23 o 
  -2   1   5     5691.14     5688.03     74.41 o 
  -1   1   5      672.12      725.48     11.89 o 
   0   1   5      432.41      385.26      6.52 o 
   1   1   5       48.17       42.73      1.38 o 
   2   1   5        6.98        5.18      0.99 o 
   3   1   5       13.26       11.38      1.24 o 
   4   1   5        0.04       -0.48      0.98 o 
   5   1   5        1.96       13.04      1.34 o 
   6   1   5        4.33       36.72      1.76 o 
   7   1   5        1.52        9.57      1.24 o 
   8   1   5      234.32      252.67      6.22 o 
   9   1   5      364.44      367.19      8.38 o 
  10   1   5      173.89      175.18      4.42 o 
  11   1   5      339.08      332.58      7.08 o 
  12   1   5       44.63       48.59      2.41 o 
  13   1   5       92.91      102.17      3.41 o 
  14   1   5      366.92      360.04      7.77 o 
  15   1   5      324.72      312.83      7.95 o 
  16   1   5      122.62      111.12      4.28 o 
  17   1   5       41.73       38.18      3.69 o 
  18   1   5       69.36       54.57      3.28 o 
  19   1   5     1700.15     1455.95     29.90 o 
  20   1   5        0.56       13.99      3.01 o 
  21   1   5       20.08       16.69      3.01 o 
  22   1   5       28.08       34.81      5.67 o 
  23   1   5        0.40        3.55      3.33 o 
  24   1   5       33.26       27.15      3.88 o 
  25   1   5       84.38       71.74      4.96 o 
  26   1   5       48.10       37.52      4.28 o 
  27   1   5        0.50       -1.36      4.20 o 
  28   1   5       15.08        9.49      3.93 o 
  29   1   5        1.57        0.79      4.05 o 
  30   1   5      230.12      222.70      8.71 o 
  31   1   5        2.64        0.75      4.84 o 
  32   1   5       47.83       63.67      6.01 o 
 -35   2   5        6.71       16.50      5.94 o 
 -34   2   5       26.03       26.79      6.09 o 
 -33   2   5       21.17       28.74      5.86 o 
 -32   2   5       14.18       22.16      5.30 o 
 -31   2   5        8.10        2.95      4.57 o 
 -30   2   5        0.88        1.31      4.27 o 
 -29   2   5        0.34       -0.53      3.67 o 
 -28   2   5        2.49        0.10      3.88 o 
 -27   2   5        2.99        0.12      3.63 o 
 -26   2   5        0.31        7.43      3.44 o 
 -25   2   5        1.03        1.37      3.05 o 
 -24   2   5       34.96       22.62      3.36 o 
 -23   2   5      378.85      289.21      7.90 o 
 -22   2   5       32.01       37.28      2.82 o 
 -21   2   5       24.03       25.91      2.17 o 
 -20   2   5        1.78        3.16      3.13 o 
 -19   2   5        0.81        7.29      2.49 o 
 -18   2   5        5.65       13.32      2.50 o 
 -17   2   5        8.36       19.61      2.48 o 
 -16   2   5        2.92        4.64      2.26 o 
 -15   2   5        1.81       13.80      2.16 o 
 -14   2   5       71.56      146.12     10.29 o 
 -13   2   5     1077.27     1027.18     19.50 o 
 -12   2   5      604.67      579.86     11.63 o 
 -11   2   5       10.67        1.89      2.84 o 
 -10   2   5       18.38       20.73      2.98 o 
  -9   2   5        5.93       16.31      2.43 o 
  -8   2   5       25.53       44.48      1.83 o 
  -7   2   5      114.81      127.28      3.66 o 
  -6   2   5      273.16      272.47      5.00 o 
  -5   2   5      419.08      400.66      6.64 o 
  -4   2   5      430.36      385.93      7.28 o 
  -3   2   5      326.82      358.78      9.94 o 
  -2   2   5     1678.50     1838.73     81.32 o 
  -1   2   5        4.50       37.00      6.95 o 
   0   2   5       48.75       89.35      5.91 o 
   1   2   5       88.60      128.62      2.79 o 
   2   2   5        7.64       29.61      1.62 o 
   3   2   5       41.97       54.34      2.04 o 
   4   2   5      167.39      178.02      4.05 o 
   5   2   5      124.65      143.08      3.61 o 
   6   2   5        5.88        9.26      1.40 o 
   7   2   5       35.60       29.80      1.85 o 
   8   2   5       28.71       76.74      4.08 o 
   9   2   5      141.08      242.83      6.66 o 
  10   2   5     1045.80      983.56     20.81 o 
  11   2   5      219.49      194.34      5.13 o 
  12   2   5       12.60       17.24      2.33 o 
  13   2   5      160.86      155.13      4.72 o 
  14   2   5      192.40      153.52      5.22 o 
  15   2   5       85.95       69.21      3.88 o 
  16   2   5        4.96        2.49      2.21 o 
  17   2   5       34.38       29.07      3.04 o 
  18   2   5      108.11       85.61      5.05 o 
  19   2   5      200.73      165.05      5.63 o 
  20   2   5       39.77       33.04      3.21 o 
  21   2   5        1.66        1.97      2.82 o 
  22   2   5       21.43       18.86      3.14 o 
  23   2   5       14.64       11.99      3.07 o 
  24   2   5        0.62       -3.28      3.56 o 
  25   2   5        9.23        9.53      4.30 o 
  26   2   5       22.33       28.61      4.84 o 
  27   2   5       23.45       23.70      4.91 o 
  28   2   5       16.21       11.28      4.41 o 
  29   2   5       63.63       75.08      8.43 o 
  30   2   5        0.08       13.44      4.66 o 
  31   2   5      112.56      109.74     10.58 o 
 -33   3   5       21.21       37.19      9.05 o 
 -32   3   5       17.02       25.41     10.64 o 
 -31   3   5       31.21       28.85      9.28 o 
 -30   3   5       12.85       18.58      5.76 o 
 -29   3   5        0.20       -3.54      4.70 o 
 -28   3   5       11.58       10.96      4.78 o 
 -27   3   5       26.49       29.16      5.05 o 
 -26   3   5       11.93       10.29      5.09 o 
 -25   3   5        0.48        3.39      3.32 o 
 -24   3   5       75.41       63.80      7.51 o 
 -23   3   5       43.67       47.96      4.52 o 
 -22   3   5       82.93       69.01      4.57 o 
 -21   3   5        9.76       -2.75      3.41 o 
 -20   3   5        8.84       13.58      3.40 o 
 -19   3   5       79.78       76.44      4.50 o 
 -18   3   5      196.75      180.49      6.42 o 
 -17   3   5      257.23      223.44      7.24 o 
 -16   3   5      116.87       97.79      4.62 o 
 -15   3   5       12.77       17.81      3.29 o 
 -14   3   5      323.36      303.22      8.52 o 
 -13   3   5      531.56      476.22     11.66 o 
 -12   3   5      465.50      536.80     12.67 o 
 -11   3   5       73.00       65.68      3.85 o 
 -10   3   5      101.81       97.15      4.34 o 
  -9   3   5      138.17      131.32      5.60 o 
  -8   3   5      128.84      122.11      3.50 o 
  -7   3   5       68.59       66.43      2.36 o 
  -6   3   5        3.37        2.34      1.56 o 
  -5   3   5       36.42       47.64      2.36 o 
  -4   3   5      125.86      135.40      4.10 o 
  -3   3   5      232.40      216.77      6.67 o 
  -2   3   5       26.90        9.94      1.98 o 
  -1   3   5       63.17       97.36      2.77 o 
   0   3   5        0.64       11.52      1.64 o 
   1   3   5        0.26        3.17      1.64 o 
   2   3   5        1.31        2.45      1.45 o 
   3   3   5        0.01        6.09      1.66 o 
   4   3   5        2.45        5.98      1.09 o 
   5   3   5        1.25       11.69      1.91 o 
   6   3   5       72.07       76.70      3.28 o 
   7   3   5      111.50      119.54      3.90 o 
   8   3   5     1345.94     1221.81     24.87 o 
   9   3   5      166.43      194.19      5.77 o 
  10   3   5       19.06       66.16     18.46 o 
  11   3   5        0.96        1.27      2.41 o 
  12   3   5        3.51       10.93      3.53 o 
  13   3   5        6.94       22.19      2.36 o 
  14   3   5        2.25       13.70      2.22 o 
  15   3   5        0.93        5.84      2.49 o 
  16   3   5        9.39        5.83      5.00 o 
  17   3   5        7.89       12.51      4.24 o 
  18   3   5        1.35        2.73      4.14 o 
  19   3   5        6.85       13.40      4.43 o 
  20   3   5        9.12       21.40      4.81 o 
  21   3   5        9.26        3.70      5.76 o 
  22   3   5        1.58        2.94      4.68 o 
  23   3   5        1.12       -1.88      4.72 o 
  24   3   5        3.48        2.30      5.05 o 
  25   3   5        2.47       -0.98      7.95 o 
  26   3   5        0.66       -1.91      6.39 o 
  27   3   5       21.44       39.19      7.82 o 
  28   3   5       27.10       46.58     14.97 o 
 -29   4   5       47.35       35.69      5.79 o 
 -28   4   5       37.94       24.38      5.13 o 
 -27   4   5       11.73        4.32      6.98 o 
 -26   4   5        0.59       12.90     10.38 o 
 -25   4   5       42.48       65.16     10.55 o 
 -24   4   5      142.82      161.87     13.04 o 
 -23   4   5       10.87       13.69      6.16 o 
 -22   4   5       15.86       22.31      6.14 o 
 -21   4   5        3.63       11.00      5.53 o 
 -20   4   5        8.81       -3.36      5.28 o 
 -19   4   5        5.42        1.17      4.25 o 
 -18   4   5        4.22        2.72      4.24 o 
 -17   4   5        3.12        5.35      4.20 o 
 -16   4   5        0.11       -0.23      3.90 o 
 -15   4   5       24.65       21.34      4.28 o 
 -14   4   5      134.68      118.36      6.12 o 
 -13   4   5       75.70       92.72      6.91 o 
 -12   4   5      556.05      503.26     14.12 o 
 -11   4   5        2.67        6.17      2.90 o 
 -10   4   5       23.36       16.94      3.10 o 
  -9   4   5       17.06       13.02      2.98 o 
  -8   4   5       15.48       17.97      3.01 o 
  -7   4   5       21.29       19.07      2.98 o 
  -6   4   5       23.92       27.36      3.16 o 
  -5   4   5       19.17       26.84      2.87 o 
  -4   4   5        4.51        6.40      2.48 o 
  -3   4   5        2.51       16.45      2.25 o 
  -2   4   5      103.96      117.43      3.66 o 
  -1   4   5      252.88      189.26      5.39 o 
   0   4   5       11.69        6.46      2.33 o 
   1   4   5      106.41       92.44      3.85 o 
   2   4   5      107.26       97.59      6.59 o 
   3   4   5       89.27       85.41      3.38 o 
   4   4   5       57.40       56.04      2.33 o 
   5   4   5       11.93       14.50      4.48 o 
   6   4   5       10.83       11.93      3.31 o 
   7   4   5       69.44       67.04      5.05 o 
   8   4   5      134.90      175.25      7.94 o 
   9   4   5      352.35      326.54     13.68 o 
  10   4   5        4.54       13.46      4.08 o 
  11   4   5       15.66       27.00      4.96 o 
  12   4   5        0.34        2.74      4.19 o 
  13   4   5        1.58        0.00      4.02 o 
  14   4   5        3.43        8.05      4.33 o 
  15   4   5        3.42        4.40      4.34 o 
  16   4   5        6.91        5.07      4.47 o 
  17   4   5       15.48       23.01      4.96 o 
  18   4   5       34.48       39.65      5.52 o 
  19   4   5       23.86       42.05      5.67 o 
  20   4   5       99.93      133.10     10.41 o 
  21   4   5        0.36        9.10      5.37 o 
  22   4   5        0.26        3.24      5.36 o 
  23   4   5        3.77        1.22      8.87 o 
  24   4   5        2.84        4.54      5.96 o 
 -22   5   5        0.01        8.38      6.83 o 
 -21   5   5       24.55       15.01      6.94 o 
 -20   5   5       19.57       31.87      7.55 o 
 -19   5   5        5.35       -1.11      8.16 o 
 -18   5   5        0.32        3.19      6.38 o 
 -17   5   5        1.43       -5.71      5.71 o 
 -16   5   5        5.55        1.04      5.83 o 
 -15   5   5        4.54       -2.87      5.61 o 
 -14   5   5        0.62        1.83      5.47 o 
 -13   5   5       20.08       14.14      6.32 o 
 -12   5   5       10.11        9.80      5.84 o 
 -11   5   5       35.09       40.04      8.06 o 
 -10   5   5        7.09       -2.69     15.33 o 
  -9   5   5        2.46       -6.38      6.38 o 
  -8   5   5       12.78       15.32      7.19 o 
  -7   5   5       18.82       14.34      9.09 o 
  -6   5   5       36.43       35.55      4.14 o 
  -5   5   5       49.89       56.37      4.94 o 
  -4   5   5        1.15        2.98      4.65 o 
  -3   5   5      397.70      404.24     14.47 o 
  -2   5   5       29.91       33.94      3.88 o 
  -1   5   5        9.91       31.76      4.32 o 
   0   5   5        8.59        3.80      3.82 o 
   1   5   5        0.00        2.24      3.79 o 
   2   5   5        8.57       10.86      3.96 o 
   3   5   5       13.42       10.91      7.08 o 
   4   5   5        9.03        3.40      4.37 o 
   5   5   5        3.04        9.33      4.45 o 
   6   5   5        0.34       -4.12      4.12 o 
   7   5   5       24.53       19.90      4.80 o 
   8   5   5       47.18       42.39      6.01 o 
   9   5   5        1.88        2.93      5.42 o 
  10   5   5       35.63       47.81      6.65 o 
  11   5   5        6.96        5.47      6.05 o 
  12   5   5        0.19        9.90      6.00 o 
  13   5   5        0.05        1.59      5.99 o 
  14   5   5        1.53        1.63      5.97 o 
  15   5   5       13.01       13.42      6.38 o 
  16   5   5       28.58       39.56      7.14 o 
  17   5   5        5.05        7.45      6.68 o 
  18   5   5       93.00      120.41      9.90 o 
 -10   6   5        4.24        5.60      7.80 o 
  -9   6   5        0.19        0.23      4.57 o 
  -8   6   5        1.01       -2.48      3.70 o 
  -7   6   5        4.61       -1.61      4.89 o 
  -6   6   5       14.20       20.79      5.30 o 
  -5   6   5       40.35       32.69      8.66 o 
  -4   6   5       42.78       48.99      6.40 o 
  -3   6   5       51.14       56.78      6.53 o 
  -2   6   5        7.07        7.19      5.66 o 
  -1   6   5      113.47      115.89      6.84 o 
   0   6   5       24.65       36.78      5.55 o 
   1   6   5        0.10        6.27      8.89 o 
   2   6   5        0.58       -0.91      5.85 o 
   3   6   5        0.01       -3.59      5.46 o 
   4   6   5        0.49        9.48      5.85 o 
   5   6   5        4.75        7.73      5.78 o 
   6   6   5       11.61       17.40      6.35 o 
 -37   0   6        1.34       -5.88      5.88 o 
 -36   0   6       17.14       21.46      6.31 o 
 -35   0   6      140.28      148.15      9.66 o 
 -34   0   6        3.07        7.41      5.48 o 
 -33   0   6      190.59      180.02     15.07 o 
 -32   0   6      174.15      167.44     14.05 o 
 -31   0   6      103.44       97.74      7.49 o 
 -30   0   6       22.25       44.03      4.88 o 
 -29   0   6       13.83       29.64      4.47 o 
 -28   0   6      145.81      148.42      7.85 o 
 -27   0   6      314.77      306.66     15.72 o 
 -26   0   6      199.52      213.21      8.56 o 
 -25   0   6       12.26       30.18      3.94 o 
 -24   0   6       56.96       59.67      4.82 o 
 -23   0   6       23.01       34.17      4.25 o 
 -22   0   6       54.23      116.18      5.75 o 
 -21   0   6      438.03      462.89     11.90 o 
 -20   0   6      713.46      720.38     17.12 o 
 -19   0   6      463.92      466.71     11.70 o 
 -18   0   6       42.92       59.92      3.01 o 
 -17   0   6      123.42      145.33      4.55 o 
 -16   0   6      500.29      496.14     10.81 o 
 -15   0   6      508.08      491.54     10.67 o 
 -14   0   6      159.33      156.00      6.04 o 
 -13   0   6      766.05      776.53     15.97 o 
 -12   0   6       51.49       80.21      2.36 o 
 -11   0   6       86.14       87.19      2.58 o 
 -10   0   6        5.56       32.84      1.47 o 
  -9   0   6      306.12      392.13      6.73 o 
  -8   0   6     1998.03     1971.71     32.84 o 
  -7   0   6     4179.67     3870.38    169.26 o 
  -5   0   6      591.09      594.58     11.25 o 
  -4   0   6      495.41      587.02     11.06 o 
  -3   0   6     2250.18     2673.16     44.08 o 
  -2   0   6     2925.62     3113.12     55.31 o 
  -1   0   6      702.34      733.00     15.35 o 
   0   0   6       42.95       76.68      4.03 o 
   1   0   6        8.42      289.90     11.26 o 
   2   0   6      181.57      483.69     18.12 o 
   3   0   6      712.62      790.05     28.16 o 
   4   0   6      955.96      888.07     23.36 o 
   5   0   6      405.78      364.81     10.55 o 
   6   0   6        2.99       11.56      2.29 o 
   7   0   6      244.99      232.73      7.59 o 
   8   0   6        0.18       72.41      3.86 o 
   9   0   6       86.49      101.17      4.72 o 
  10   0   6       47.90       96.21      4.62 o 
  11   0   6      204.40      276.28      8.88 o 
  12   0   6      226.12      267.82      8.88 o 
  13   0   6      124.88      137.27      6.07 o 
  14   0   6        9.35       46.40      3.99 o 
  15   0   6      121.69      171.21     10.18 o 
  16   0   6      589.79      594.44     17.08 o 
  17   0   6      858.54      772.73     21.54 o 
  18   0   6      320.43      289.10     10.04 o 
  19   0   6       65.06       64.73      4.69 o 
  20   0   6      223.97      203.63     10.67 o 
  21   0   6      349.37      326.19     15.64 o 
  22   0   6       88.47      108.80      7.76 o 
  23   0   6       14.59       27.82      5.53 o 
  24   0   6      184.63      183.68     14.88 o 
  25   0   6      257.66      235.90     11.97 o 
  26   0   6      109.95      122.09     20.00 o 
  27   0   6        2.71       16.67      5.94 o 
  28   0   6       69.32       80.24     14.93 o 
  29   0   6       58.13       56.29      9.38 o 
  30   0   6      132.29      152.14     10.48 o 
  31   0   6       67.75       67.55     10.02 o 
  32   0   6       34.03       25.93      7.47 o 
 -36   1   6        9.04       15.27      5.53 o 
 -35   1   6       53.40       72.83      6.86 o 
 -34   1   6      297.30      310.23     20.59 o 
 -33   1   6        1.82       -2.48      4.25 o 
 -32   1   6        1.31       -3.49      3.87 o 
 -31   1   6        1.54        6.74      3.97 o 
 -30   1   6        2.71       -3.66      3.66 o 
 -29   1   6       10.35       10.96      3.92 o 
 -28   1   6       31.27       46.78      4.94 o 
 -27   1   6       82.50       97.47      5.29 o 
 -26   1   6      164.98      168.09      5.41 o 
 -25   1   6      230.43      237.21      5.39 o 
 -24   1   6     1450.75     1420.90     24.28 o 
 -23   1   6     1205.28     1037.02     18.10 o 
 -22   1   6      348.14      318.43      8.49 o 
 -21   1   6      175.34      177.15      3.81 o 
 -20   1   6      105.19      107.31      2.76 o 
 -19   1   6       32.39       32.27      1.84 o 
 -18   1   6        0.10        1.36      1.33 o 
 -17   1   6        9.61       23.66      1.47 o 
 -16   1   6        1.81       23.60      1.77 o 
 -15   1   6       37.31       68.89      2.35 o 
 -14   1   6       77.97      126.50      3.13 o 
 -13   1   6     4740.66     4850.18     70.99 o 
 -12   1   6      194.11      181.84      3.53 o 
 -11   1   6       36.39       42.57      1.52 o 
 -10   1   6       26.19       25.47      1.26 o 
  -9   1   6      326.21      326.28      5.82 o 
  -8   1   6      709.65      714.27     10.32 o 
  -7   1   6      743.65      770.42     11.05 o 
  -6   1   6      479.25      485.88      7.17 o 
  -5   1   6      209.68      197.03      3.80 o 
  -4   1   6       37.59      124.25      2.58 o 
  -3   1   6     1657.20     2865.13     41.56 o 
  -2   1   6    13241.85    13265.60    190.37 o 
  -1   1   6     1278.30     1147.69     18.11 o 
   0   1   6        0.73       21.51      1.14 o 
   1   1   6      311.28      338.37      5.89 o 
   2   1   6      514.29      543.42     10.42 o 
   3   1   6      394.41      446.84      8.19 o 
   4   1   6      155.32      153.13      3.64 o 
   5   1   6        6.95        3.70      1.37 o 
   6   1   6       22.85       40.02      1.94 o 
   7   1   6        1.89       21.33      1.85 o 
   8   1   6     1566.64     1984.56     35.91 o 
   9   1   6      693.59      674.18     13.04 o 
  10   1   6      467.13      422.17     10.80 o 
  11   1   6      247.72      229.28      6.20 o 
  12   1   6      122.50      120.11      3.86 o 
  13   1   6       34.58       37.28      2.53 o 
  14   1   6        2.47        7.93      2.19 o 
  15   1   6        0.48       11.79      2.35 o 
  16   1   6        0.01       16.70      3.50 o 
  17   1   6        1.20       22.36      3.05 o 
  18   1   6      266.30      286.36      7.88 o 
  19   1   6     1993.14     1772.35     36.08 o 
  20   1   6        0.00       28.51      3.22 o 
  21   1   6      163.96      158.94      5.75 o 
  22   1   6      187.69      170.23      6.81 o 
  23   1   6      105.10       95.14      5.36 o 
  24   1   6       31.78       24.78      3.91 o 
  25   1   6        7.17        8.47      3.62 o 
  26   1   6        0.03       -1.40      3.56 o 
  27   1   6        0.01       -3.60      3.60 o 
  28   1   6        4.16        7.64      4.07 o 
  29   1   6       94.57      119.35      6.59 o 
  30   1   6      232.40      244.25      9.38 o 
  31   1   6       45.36       46.98      5.48 o 
 -35   2   6       49.63       53.41      6.81 o 
 -34   2   6        2.45       -0.29      5.23 o 
 -33   2   6       17.15        3.25      5.38 o 
 -32   2   6       71.46       63.77      5.58 o 
 -31   2   6       89.46       77.48      5.68 o 
 -30   2   6       52.87       45.76      4.67 o 
 -29   2   6        4.26        2.02      3.65 o 
 -28   2   6       10.64        9.29      3.80 o 
 -27   2   6       42.60       45.04      4.35 o 
 -26   2   6       54.06       41.02      4.15 o 
 -25   2   6       58.19       46.68      4.09 o 
 -24   2   6       45.99       57.14      4.16 o 
 -23   2   6      149.16      160.36      5.55 o 
 -22   2   6       14.28        8.00      2.86 o 
 -21   2   6       38.92       41.02      2.37 o 
 -20   2   6       87.58       89.39      4.70 o 
 -19   2   6      204.45      197.45      5.88 o 
 -18   2   6      256.54      266.66      6.85 o 
 -17   2   6      113.70      119.85      4.21 o 
 -16   2   6        3.27       -1.79      2.14 o 
 -15   2   6      145.05      137.69      4.34 o 
 -14   2   6      279.60      272.04      7.42 o 
 -13   2   6       67.17       64.85      2.91 o 
 -12   2   6        3.07        2.50      2.00 o 
 -11   2   6        0.13       19.05      2.94 o 
 -10   2   6       60.31       69.02      2.85 o 
  -9   2   6      307.94      290.89      6.54 o 
  -8   2   6      574.65      550.15     10.08 o 
  -7   2   6      502.49      494.95     10.00 o 
  -6   2   6      160.51      152.15      3.86 o 
  -5   2   6        0.03        2.86      1.50 o 
  -4   2   6      124.84      122.79      3.91 o 
  -3   2   6      319.17      538.32     11.53 o 
  -2   2   6     1752.13     1668.34     24.45 o 
  -1   2   6       12.58       29.31      1.40 o 
   0   2   6       47.50       61.40      2.15 o 
   1   2   6       33.03       58.72      2.32 o 
   2   2   6       27.28       75.39      2.31 o 
   3   2   6        3.23       49.19      1.89 o 
   4   2   6       54.95       79.69      2.46 o 
   5   2   6      248.37      256.01      6.59 o 
   6   2   6      233.17      223.04      4.90 o 
   7   2   6       49.62       60.28      2.65 o 
   8   2   6       10.64       16.71      1.87 o 
   9   2   6      263.37      244.89      7.40 o 
  10   2   6       73.30       84.35      3.59 o 
  11   2   6        0.26        0.87      2.36 o 
  12   2   6       48.97       57.71      3.33 o 
  13   2   6       82.30       97.69      4.14 o 
  14   2   6       44.12       55.81      4.18 o 
  15   2   6        3.46        8.61      2.68 o 
  16   2   6        2.81        9.23      2.61 o 
  17   2   6       21.70       20.44      2.90 o 
  18   2   6       64.47       65.49      5.38 o 
  19   2   6      169.74      170.60      5.92 o 
  20   2   6        0.00        1.09      4.29 o 
  21   2   6       24.33       23.29      3.69 o 
  22   2   6       39.34       35.50      4.04 o 
  23   2   6       10.12        9.55      4.40 o 
  24   2   6        0.00        0.61      3.80 o 
  25   2   6        0.31        5.59      3.97 o 
  26   2   6        1.35       18.52      4.52 o 
  27   2   6        3.28        1.68      5.00 o 
  28   2   6        8.85       13.02      4.81 o 
  29   2   6        3.14        5.57      5.44 o 
  30   2   6       31.52       32.36     11.18 o 
 -32   3   6        0.00        9.34      7.38 o 
 -31   3   6        2.56       -2.99      5.74 o 
 -30   3   6        0.11        4.24      8.83 o 
 -29   3   6        3.08        0.40      4.41 o 
 -28   3   6        5.78        1.06      3.93 o 
 -27   3   6        0.62       -0.59      3.74 o 
 -26   3   6        3.15        3.22      3.51 o 
 -25   3   6       13.01       10.20      3.14 o 
 -24   3   6      115.43      119.06      6.63 o 
 -23   3   6       48.80       44.15      4.24 o 
 -22   3   6        3.15        2.88      3.45 o 
 -21   3   6        0.69       -3.08      3.08 o 
 -20   3   6        9.09        6.86      3.26 o 
 -19   3   6       20.51       13.99      3.45 o 
 -18   3   6       22.81       15.57      3.17 o 
 -17   3   6       18.87       20.77      3.29 o 
 -16   3   6       12.46       12.86      3.11 o 
 -15   3   6        3.40       21.24      3.40 o 
 -14   3   6        1.80       14.94      3.28 o 
 -13   3   6     2417.18     2234.08     45.41 o 
 -12   3   6      103.79       93.10      4.53 o 
 -11   3   6      205.82      184.28      6.34 o 
 -10   3   6      121.20      119.46      4.16 o 
  -9   3   6       72.74       77.45      2.80 o 
  -8   3   6       28.68       32.45      2.58 o 
  -7   3   6        0.00       -1.52      1.62 o 
  -6   3   6       36.38       46.93      2.19 o 
  -5   3   6       73.17       96.20      3.58 o 
  -4   3   6       17.18       44.92      2.55 o 
  -3   3   6        2.31        8.22      2.16 o 
  -2   3   6       50.71       34.48      1.94 o 
  -1   3   6      180.13      201.55      4.69 o 
   0   3   6      103.70      126.02      3.70 o 
   1   3   6       30.84       34.04      2.57 o 
   2   3   6        2.07        2.78      1.62 o 
   3   3   6       65.28       72.88      2.58 o 
   4   3   6      111.53      120.30      4.09 o 
   5   3   6       81.70       84.25      3.51 o 
   6   3   6       43.97       63.95      3.28 o 
   7   3   6        7.64       12.91      2.73 o 
   8   3   6     2252.21     2055.24     40.90 o 
   9   3   6      199.76      187.01      6.57 o 
  10   3   6      122.85      114.25      5.02 o 
  11   3   6       14.80       21.10      3.51 o 
  12   3   6        2.23        4.75      2.75 o 
  13   3   6        4.19        5.47      2.70 o 
  14   3   6        6.70        4.23      3.10 o 
  15   3   6        1.41        2.18      2.73 o 
  16   3   6        0.21        0.14      4.58 o 
  17   3   6        0.04        2.96      2.72 o 
  18   3   6        0.00        4.24      2.71 o 
  19   3   6        6.59       16.50      4.84 o 
  20   3   6        0.30        1.97      4.49 o 
  21   3   6        0.71       -1.40      4.57 o 
  22   3   6        5.92        9.81      4.94 o 
  23   3   6        2.56        4.40      4.93 o 
  24   3   6        0.61       -3.42      5.09 o 
  25   3   6        9.92       14.01      9.64 o 
  26   3   6       25.32       23.20      7.04 o 
  27   3   6       55.21       55.25     11.57 o 
 -28   4   6        0.52       -3.98      3.98 o 
 -27   4   6        3.04        2.05     11.57 o 
 -26   4   6        4.74        3.81     10.28 o 
 -25   4   6        0.29        2.89      9.69 o 
 -24   4   6        2.86       10.12      6.25 o 
 -23   4   6        0.09       -2.54      4.64 o 
 -22   4   6       10.98       16.28      4.86 o 
 -21   4   6       27.15       23.54      4.83 o 
 -20   4   6       34.64       28.00      4.84 o 
 -19   4   6       23.10       26.21      4.74 o 
 -18   4   6        1.52       -0.44      3.92 o 
 -17   4   6        6.00        3.28      4.00 o 
 -16   4   6       19.81       19.61      4.91 o 
 -15   4   6       42.03       40.27      4.71 o 
 -14   4   6      245.23      271.11     10.98 o 
 -13   4   6       11.14       13.77      4.36 o 
 -12   4   6      452.28      446.59     13.05 o 
 -11   4   6        7.65       19.26      3.25 o 
 -10   4   6        5.29        4.34      2.87 o 
  -9   4   6        1.06       -2.23      2.80 o 
  -8   4   6        0.39       -0.50      2.65 o 
  -7   4   6        1.57        0.56      2.70 o 
  -6   4   6        0.16        6.44      2.74 o 
  -5   4   6        1.99        8.92      2.64 o 
  -4   4   6        0.10        1.17      2.46 o 
  -3   4   6        9.10        9.54      2.35 o 
  -2   4   6        2.52        2.45      2.25 o 
  -1   4   6       32.54       33.42      2.75 o 
   0   4   6       47.70       43.73      3.06 o 
   1   4   6       49.61       49.91      3.24 o 
   2   4   6       24.25       20.45      2.72 o 
   3   4   6        0.24       -1.48      2.42 o 
   4   4   6       31.91       35.82      3.12 o 
   5   4   6       69.37       63.77      3.81 o 
   6   4   6      116.08      105.18      4.47 o 
   7   4   6      292.80      321.80     13.51 o 
   8   4   6        3.99       23.08      4.43 o 
   9   4   6      495.26      469.16     14.99 o 
  10   4   6        7.42        5.73      4.09 o 
  11   4   6        0.02       -0.47      4.08 o 
  12   4   6        2.87        0.33      4.06 o 
  13   4   6        0.92        0.96      4.28 o 
  14   4   6        2.33       -1.66      5.63 o 
  15   4   6        5.04        9.64      4.59 o 
  16   4   6        3.29        6.42      4.61 o 
  17   4   6        4.47        4.65      6.68 o 
  18   4   6        0.06       -4.59      4.59 o 
  19   4   6        1.43        9.03      5.45 o 
  20   4   6        3.11        6.88      8.44 o 
  21   4   6        0.84       -0.49      5.15 o 
  22   4   6        1.59       -1.55      5.42 o 
  23   4   6        0.12       -5.43      5.43 o 
 -22   5   6       17.46       22.54      7.59 o 
 -21   5   6        0.00        0.29      6.85 o 
 -20   5   6        0.71       -2.20      6.61 o 
 -19   5   6        1.73       -2.22      6.21 o 
 -18   5   6        3.89       -1.61      6.28 o 
 -17   5   6        4.39        2.50      8.19 o 
 -16   5   6        1.38        7.45      6.22 o 
 -15   5   6        0.58       -2.92      8.11 o 
 -14   5   6       27.49       24.08     10.24 o 
 -13   5   6       16.70       19.92      6.15 o 
 -12   5   6        5.19       -1.35      5.39 o 
 -11   5   6       56.68       61.75      8.05 o 
 -10   5   6       60.11       65.15      6.84 o 
  -9   5   6       16.08       16.02      7.13 o 
  -8   5   6        0.16       -1.03      6.60 o 
  -7   5   6       21.41       21.80      7.02 o 
  -6   5   6       46.62       54.32      4.13 o 
  -5   5   6       39.81       52.62      4.81 o 
  -4   5   6       47.59       46.92      6.78 o 
  -3   5   6      230.96      228.53      8.48 o 
  -2   5   6      178.47      179.48      7.44 o 
  -1   5   6       25.63       39.21     10.55 o 
   0   5   6       10.22       13.16      4.74 o 
   1   5   6       25.80       20.75      4.87 o 
   2   5   6       25.35       24.40      5.16 o 
   3   5   6        6.69       10.65      4.72 o 
   4   5   6        0.26       -4.83      4.83 o 
   5   5   6        5.86       11.88      5.52 o 
   6   5   6        2.22       -2.99      8.83 o 
   7   5   6        8.41        4.28      5.38 o 
   8   5   6       47.68       46.58      6.58 o 
   9   5   6        0.29        0.54      5.60 o 
  10   5   6       39.67       43.53     15.93 o 
  11   5   6       15.35       14.49      5.93 o 
  12   5   6        0.18       -1.89      7.52 o 
  13   5   6        5.15        9.00      7.17 o 
  14   5   6       17.60       27.23      6.91 o 
  15   5   6       16.68        9.91      6.92 o 
  16   5   6        5.17        5.50      6.83 o 
  17   5   6        5.99        9.55     13.47 o 
  -8   6   6        1.49        3.23      9.28 o 
  -7   6   6        0.94        1.30      4.92 o 
  -6   6   6        0.52       -5.69      7.26 o 
  -5   6   6        5.45        4.92      5.46 o 
  -4   6   6       45.59       48.08      6.51 o 
  -3   6   6       49.80       65.63      7.05 o 
  -2   6   6       19.95       31.96      6.14 o 
  -1   6   6       96.22      104.37      6.82 o 
   0   6   6       15.03       14.45      5.19 o 
   1   6   6        0.04        1.70      4.87 o 
   2   6   6        0.07       -0.51      5.54 o 
   3   6   6        0.20        2.27      5.79 o 
   4   6   6        3.04        4.25      5.95 o 
 -36   1   7        7.09       14.96      5.54 o 
 -35   1   7       54.72       74.05      6.13 o 
 -34   1   7      228.64      234.53      9.42 o 
 -33   1   7       56.73       60.10      5.50 o 
 -32   1   7        8.72        6.92      4.11 o 
 -31   1   7        6.01        1.02      3.85 o 
 -30   1   7       79.44       81.96      5.35 o 
 -29   1   7      186.01      184.27      7.44 o 
 -28   1   7      205.33      196.83      8.47 o 
 -27   1   7       69.89       70.89      4.81 o 
 -26   1   7        4.22        9.82      3.55 o 
 -25   1   7      163.81      167.46      5.27 o 
 -24   1   7      369.71      340.18      7.78 o 
 -23   1   7      405.28      364.90      8.20 o 
 -22   1   7       18.82       17.29      2.05 o 
 -21   1   7       28.62       35.56      2.54 o 
 -20   1   7       47.16       54.66      3.24 o 
 -19   1   7       12.58       12.54      1.55 o 
 -18   1   7        4.24        4.26      1.38 o 
 -17   1   7       49.68       45.34      1.69 o 
 -16   1   7      140.70      143.10      3.27 o 
 -15   1   7      330.81      348.03      5.63 o 
 -14   1   7     1552.41     1600.66     21.56 o 
 -13   1   7      381.34      361.99      5.48 o 
 -12   1   7      161.76      163.93      2.91 o 
 -11   1   7      336.47      344.65      5.16 o 
 -10   1   7      364.55      373.74      5.50 o 
  -9   1   7      132.86      143.81      2.90 o 
  -8   1   7        0.80        3.87      2.12 o 
  -7   1   7      103.58      128.94      3.90 o 
  -6   1   7      107.13      118.68      2.70 o 
  -5   1   7       19.47       24.40      2.26 o 
  -4   1   7        8.61       24.39      2.13 o 
  -3   1   7     2540.62     2718.12     39.56 o 
  -2   1   7     1577.31     1597.52     23.54 o 
  -1   1   7      330.29      319.13      5.38 o 
   0   1   7      165.15      162.76      3.84 o 
   1   1   7      260.80      272.91      5.07 o 
   2   1   7      319.73      342.26      7.15 o 
   3   1   7      185.73      197.66      4.39 o 
   4   1   7       15.26       29.64      5.43 o 
   5   1   7       26.03       53.39      2.23 o 
   6   1   7       62.46       73.16      3.46 o 
   7   1   7      103.00      118.06      3.86 o 
   8   1   7     1185.03     1221.89     22.65 o 
   9   1   7      115.61      138.99      4.21 o 
  10   1   7       12.31       18.07      2.22 o 
  11   1   7        1.55        2.95      2.08 o 
  12   1   7       17.40       16.10      3.00 o 
  13   1   7       17.41       16.07      2.71 o 
  14   1   7        0.85        3.43      2.27 o 
  15   1   7       62.14       65.44      3.78 o 
  16   1   7      172.54      157.29      5.69 o 
  17   1   7      143.09      166.58      5.81 o 
  18   1   7      367.08      315.70      8.45 o 
  19   1   7      197.98      189.36      6.27 o 
  20   1   7       27.95       22.14      3.28 o 
  21   1   7       76.28       75.77      5.21 o 
  22   1   7       32.76       46.07      4.31 o 
  23   1   7        5.44       15.68      3.86 o 
  24   1   7        0.04        5.07      3.59 o 
  25   1   7        0.76        0.14      3.66 o 
  26   1   7        2.42        1.93      3.81 o 
  27   1   7        7.15       11.15      4.21 o 
  28   1   7       74.37       80.34      5.90 o 
  29   1   7      133.49      159.06      8.85 o 
  30   1   7       22.72       24.73      5.89 o 
 -35   2   7      304.70      350.46     13.79 o 
 -34   2   7      142.59      175.17      9.59 o 
 -33   2   7       25.96       29.62      5.27 o 
 -32   2   7        0.04       -4.07      4.07 o 
 -31   2   7        8.92       11.23      4.76 o 
 -30   2   7        9.24       14.46      4.14 o 
 -29   2   7        1.55        3.67      5.33 o 
 -28   2   7        2.67        3.49      3.80 o 
 -27   2   7       15.56       11.12      3.72 o 
 -26   2   7       25.09       24.79      3.91 o 
 -25   2   7       33.22       34.08      3.88 o 
 -24   2   7      392.29      325.01      9.79 o 
 -23   2   7        0.20       -0.55      3.85 o 
 -22   2   7      174.46      165.64      5.23 o 
 -21   2   7      336.68      305.23      6.68 o 
 -20   2   7      234.86      223.24      6.03 o 
 -19   2   7       52.93       64.30      4.16 o 
 -18   2   7        7.31        5.69      2.53 o 
 -17   2   7      141.76      129.37      4.51 o 
 -16   2   7      313.85      307.16      7.41 o 
 -15   2   7      296.20      288.33      6.41 o 
 -14   2   7      236.99      209.88      5.18 o 
 -13   2   7        0.89       11.71      1.90 o 
 -12   2   7        4.55       13.63      3.89 o 
 -11   2   7       22.09       27.87      4.38 o 
 -10   2   7       26.66       25.96      3.57 o 
  -9   2   7       18.69       21.19      2.58 o 
  -8   2   7        9.42       12.79      1.97 o 
  -7   2   7        6.13        6.44      1.84 o 
  -6   2   7        2.81        3.32      1.66 o 
  -5   2   7        0.20       -0.42      1.70 o 
  -4   2   7        5.57       11.55      2.92 o 
  -3   2   7     1950.01     2024.65     29.64 o 
  -2   2   7      257.24      280.14      4.86 o 
  -1   2   7        7.58        6.76      1.36 o 
   0   2   7       59.78       60.35      2.39 o 
   1   2   7       12.21        7.75      1.47 o 
   2   2   7       20.52       21.80      2.58 o 
   3   2   7      156.66      145.97      3.81 o 
   4   2   7      330.14      306.29      8.69 o 
   5   2   7      407.64      374.35      7.90 o 
   6   2   7      309.69      289.48      6.50 o 
   7   2   7       92.46       86.12      4.29 o 
   8   2   7       66.80       87.17      3.68 o 
   9   2   7      110.85      127.14      5.32 o 
  10   2   7       69.27       87.29      3.79 o 
  11   2   7        0.56        9.63      2.69 o 
  12   2   7       52.34       42.46      3.25 o 
  13   2   7      122.47      100.27      4.29 o 
  14   2   7       86.29       91.64      4.15 o 
  15   2   7       22.26       39.62      3.26 o 
  16   2   7        1.03       11.56      2.74 o 
  17   2   7        3.73        6.02      2.70 o 
  18   2   7      484.13      383.36     11.05 o 
  19   2   7      145.75      117.92      5.63 o 
  20   2   7       23.13       30.22      3.84 o 
  21   2   7       27.25       33.37      4.16 o 
  22   2   7       47.20       59.00      7.75 o 
  23   2   7       49.01       58.04      5.44 o 
  24   2   7       30.31       41.59      5.13 o 
  25   2   7        4.80        6.17      4.22 o 
  26   2   7        2.10       -0.57      5.63 o 
  27   2   7       19.50       21.41      5.27 o 
  28   2   7      172.55      186.11     13.29 o 
  29   2   7       18.76       54.38      6.05 o 
 -32   3   7        0.10       -2.35      5.66 o 
 -31   3   7       15.09       25.74      5.47 o 
 -30   3   7       29.30       34.65      5.51 o 
 -29   3   7       28.64       34.40      5.12 o 
 -28   3   7       19.69       22.93      5.48 o 
 -27   3   7       15.05       18.29      4.07 o 
 -26   3   7       33.41       25.52      3.87 o 
 -25   3   7       84.77       74.11      4.44 o 
 -24   3   7        7.37       15.70      5.16 o 
 -23   3   7        0.10       -3.40      3.40 o 
 -22   3   7        6.89        5.04      3.41 o 
 -21   3   7        7.85       11.20      3.49 o 
 -20   3   7        6.04        1.87      3.27 o 
 -19   3   7        5.07       -0.84      3.08 o 
 -18   3   7        9.87        7.30      3.18 o 
 -17   3   7       36.68       36.17      3.66 o 
 -16   3   7       74.00       59.69      4.11 o 
 -15   3   7       77.57       95.75      4.72 o 
 -14   3   7       72.48       66.32      4.20 o 
 -13   3   7      795.92      781.25     17.56 o 
 -12   3   7      226.98      185.92      6.69 o 
 -11   3   7       28.58       21.85      3.22 o 
 -10   3   7       40.53       37.43      2.71 o 
  -9   3   7       73.86       71.31      2.85 o 
  -8   3   7       23.23       25.11      2.06 o 
  -7   3   7        0.09        0.82      1.17 o 
  -6   3   7       10.94       12.21      2.32 o 
  -5   3   7        5.21        9.94      1.78 o 
  -4   3   7        5.73        2.16      2.06 o 
  -3   3   7      185.42      118.43      3.33 o 
  -2   3   7       26.22       30.05      2.33 o 
  -1   3   7       55.14       78.74      3.09 o 
   0   3   7       59.25       68.76      3.79 o 
   1   3   7       69.46       68.80      2.71 o 
   2   3   7       59.72       60.27      2.61 o 
   3   3   7       52.21       49.68      2.64 o 
   4   3   7       29.53       29.34      2.44 o 
   5   3   7        3.03        4.01      2.42 o 
   6   3   7       22.77       26.57      3.34 o 
   7   3   7      470.19      425.26     11.39 o 
   8   3   7      158.84      164.58      6.34 o 
   9   3   7      648.63      562.40     14.26 o 
  10   3   7       36.97       51.29      3.76 o 
  11   3   7       62.66       58.04      3.95 o 
  12   3   7       69.67       61.87      4.05 o 
  13   3   7        5.39        2.07      2.94 o 
  14   3   7       14.27       17.48      3.21 o 
  15   3   7       40.66       40.85      3.68 o 
  16   3   7       31.67       34.85      3.72 o 
  17   3   7        0.84        1.32      3.10 o 
  18   3   7       41.73       49.14      4.36 o 
  19   3   7        0.34        3.73      3.08 o 
  20   3   7        1.84        1.12      4.12 o 
  21   3   7        0.33       -0.50      3.12 o 
  22   3   7        0.14        3.06      4.89 o 
  23   3   7        0.02       -5.07      5.07 o 
  24   3   7        0.17       -2.71      6.40 o 
  25   3   7        7.12       10.43     12.57 o 
  26   3   7       18.88       22.07      7.77 o 
 -28   4   7       24.66       50.23     13.90 o 
 -27   4   7       51.21       68.28     13.52 o 
 -26   4   7       29.29       23.32      6.85 o 
 -25   4   7       41.87       49.73      8.29 o 
 -24   4   7       17.77       32.37     11.43 o 
 -23   4   7       12.24       18.94      5.72 o 
 -22   4   7        3.53       -4.14      4.50 o 
 -21   4   7        0.66       -0.59      4.42 o 
 -20   4   7        2.04       -4.09      4.09 o 
 -19   4   7       10.44        5.69      4.23 o 
 -18   4   7       21.65        8.42      4.23 o 
 -17   4   7       14.84       15.47      4.57 o 
 -16   4   7        0.77        2.06      3.98 o 
 -15   4   7        0.06       -4.08      4.08 o 
 -14   4   7      187.07      185.31      7.87 o 
 -13   4   7      399.19      369.17     16.05 o 
 -12   4   7        5.71        6.33      4.01 o 
 -11   4   7       16.24        4.81      3.90 o 
 -10   4   7       44.68       46.63      6.76 o 
  -9   4   7       23.28       26.57      4.57 o 
  -8   4   7        8.25       11.91      3.65 o 
  -7   4   7       10.09       15.91      3.85 o 
  -6   4   7       22.66       17.38      3.30 o 
  -5   4   7       11.47        4.24      3.07 o 
  -4   4   7       60.77       53.23      3.12 o 
  -3   4   7      118.44      132.08      4.68 o 
  -2   4   7       87.63       73.11      3.46 o 
  -1   4   7        7.64        6.45      2.65 o 
   0   4   7       25.79       29.95      3.39 o 
   1   4   7       87.08       81.05      4.42 o 
   2   4   7       87.80       73.64      4.25 o 
   3   4   7       43.16       44.91      3.70 o 
   4   4   7       18.97       21.52      3.84 o 
   5   4   7        8.59       12.58      3.30 o 
   6   4   7        3.58        2.50      3.04 o 
   7   4   7      269.52      251.07      9.16 o 
   8   4   7      343.20      315.72     10.60 o 
   9   4   7       39.03       41.54      3.31 o 
  10   4   7        0.17       -4.01      4.01 o 
  11   4   7        3.32        4.99      6.44 o 
  12   4   7        0.02       -2.25      4.25 o 
  13   4   7        0.19       -4.32      4.32 o 
  14   4   7        0.22        1.25      4.55 o 
  15   4   7        2.91        2.10      4.80 o 
  16   4   7        0.90        6.55      4.88 o 
  17   4   7       30.23       40.03      5.78 o 
  18   4   7       25.81       43.06      8.31 o 
  19   4   7        2.90        9.37      5.62 o 
  20   4   7       11.53       10.23      6.36 o 
  21   4   7       52.51       50.64      6.81 o 
  22   4   7       49.14       62.54      7.20 o 
 -21   5   7       17.24        8.91      7.96 o 
 -20   5   7        0.69        0.88      6.46 o 
 -19   5   7        4.10       -3.69      6.25 o 
 -18   5   7        9.97       21.05      6.91 o 
 -17   5   7       11.50       11.87      6.35 o 
 -16   5   7       10.26       21.75      5.24 o 
 -15   5   7       12.64        2.91      4.71 o 
 -14   5   7        0.25        4.92      4.52 o 
 -13   5   7        8.42       12.56      5.35 o 
 -12   5   7        9.49        2.21      5.04 o 
 -11   5   7        0.02       -3.43      4.25 o 
 -10   5   7        0.29       -3.92      3.92 o 
  -9   5   7        1.14        4.54      7.85 o 
  -8   5   7        0.39       -4.02      4.84 o 
  -7   5   7        0.13        1.78      4.60 o 
  -6   5   7        1.96        5.31      3.21 o 
  -5   5   7        9.07        9.95      3.51 o 
  -4   5   7       99.25      114.45      5.09 o 
  -3   5   7        2.89       18.85      3.34 o 
  -2   5   7      233.67      215.95      7.10 o 
  -1   5   7       52.44       48.96      4.53 o 
   0   5   7       94.58       86.47      6.58 o 
   1   5   7       15.38       12.32      6.06 o 
   2   5   7        0.36        3.75      4.63 o 
   3   5   7        4.81        4.24      5.34 o 
   4   5   7        6.71        4.82      5.48 o 
   5   5   7        7.92        7.01      5.74 o 
   6   5   7        3.35       -0.85      5.44 o 
   7   5   7        8.31       10.48      6.22 o 
   8   5   7        0.03       -6.14      6.14 o 
   9   5   7        0.00       -1.03      5.74 o 
  10   5   7        3.66        2.64      6.04 o 
  11   5   7        1.07       -4.97      5.90 o 
  12   5   7        0.35       -5.49      8.57 o 
  13   5   7        0.18       -0.53      6.57 o 
  14   5   7        0.72        5.26      6.47 o 
  15   5   7        0.41        0.00      6.79 o 
  16   5   7        1.14        4.22      7.03 o 
  -5   6   7       32.86       38.39      8.71 o 
  -4   6   7       86.20       90.70      7.91 o 
  -3   6   7       28.62       25.93      6.08 o 
  -2   6   7       23.01       32.38      6.31 o 
  -1   6   7       17.39       16.19      5.30 o 
 -37   0   8       11.90        3.57      9.67 o 
 -36   0   8        3.35        7.55      7.21 o 
 -35   0   8        0.29       -3.70      5.20 o 
 -34   0   8       14.20       15.62      7.24 o 
 -33   0   8       75.15       73.43      6.94 o 
 -32   0   8       55.84       66.23      6.78 o 
 -31   0   8        0.00        5.69      5.90 o 
 -30   0   8       92.20       87.90      6.95 o 
 -29   0   8      274.64      279.20     10.44 o 
 -28   0   8      294.96      286.35     10.40 o 
 -27   0   8      119.39      128.93     11.10 o 
 -26   0   8        9.70       14.14      7.14 o 
 -25   0   8      531.87      529.07     21.01 o 
 -24   0   8     5018.07     4725.98    119.22 o 
 -23   0   8      281.82      314.36     10.61 o 
 -22   0   8        1.59        6.22      3.70 o 
 -21   0   8       23.99       25.85      3.21 o 
 -20   0   8       83.27       96.59      4.41 o 
 -19   0   8      111.65      120.20      4.93 o 
 -18   0   8       63.24       71.32      3.77 o 
 -17   0   8        0.01        2.33      2.98 o 
 -16   0   8      148.95      159.27      5.35 o 
 -15   0   8      330.21      340.90      7.65 o 
 -14   0   8      170.00      169.60      6.55 o 
 -13   0   8        0.00        0.96      1.65 o 
 -12   0   8      210.54      226.97      4.80 o 
 -11   0   8      400.37      433.94      8.05 o 
 -10   0   8      261.37      303.16      8.66 o 
  -9   0   8       48.15       52.18      2.06 o 
  -8   0   8        7.37        8.19      2.24 o 
  -7   0   8       89.93      101.50      3.23 o 
  -6   0   8      237.25      249.56      6.12 o 
  -5   0   8      673.57      789.17     16.24 o 
  -4   0   8     5257.01     6002.01    116.07 o 
  -3   0   8     7353.12     8197.91    144.64 o 
  -2   0   8      729.91      832.45     27.98 o 
  -1   0   8      767.90      813.81     18.80 o 
   0   0   8        5.20        1.56      1.99 o 
   1   0   8      508.01      504.13     14.16 o 
   2   0   8     1275.08     1228.48     32.04 o 
   3   0   8     1252.12     1202.08     31.44 o 
   4   0   8      688.04      680.56     18.58 o 
   5   0   8      168.78      172.16      6.52 o 
   6   0   8        4.61        6.94      2.67 o 
   7   0   8      407.45      414.50     12.38 o 
   8   0   8      762.45      792.06     21.62 o 
   9   0   8      610.11      589.45     16.72 o 
  10   0   8      194.45      176.60      7.16 o 
  11   0   8       15.06       15.86      3.47 o 
  12   0   8        0.95        0.69      3.29 o 
  13   0   8        1.33        9.54      3.46 o 
  14   0   8       33.26       32.64      4.20 o 
  15   0   8       62.90       58.21      4.58 o 
  16   0   8        0.00        7.70      3.60 o 
  17   0   8      725.54      881.76     29.96 o 
  18   0   8     2125.52     1819.17     58.65 o 
  19   0   8      873.33      729.11     25.92 o 
  20   0   8      741.42      652.63     23.82 o 
  21   0   8      127.35      133.83     15.14 o 
  22   0   8        2.88       19.03      5.43 o 
  23   0   8       64.95       61.06      7.00 o 
  24   0   8       66.57       54.97      6.88 o 
  25   0   8       39.65       42.98      6.67 o 
  26   0   8       12.56       14.27      5.92 o 
  27   0   8        0.35        5.85      5.76 o 
  28   0   8       34.17       33.52      7.14 o 
  29   0   8       32.11       27.89      6.95 o 
  30   0   8        2.08        2.25      6.58 o 
 -36   1   8       42.18       38.54      6.15 o 
 -35   1   8        4.23       10.21      5.86 o 
 -34   1   8       88.16       81.88      6.01 o 
 -33   1   8       46.59       41.55      5.61 o 
 -32   1   8        1.32        2.35      4.03 o 
 -31   1   8       19.99       15.93      5.08 o 
 -30   1   8       71.05       74.43      5.83 o 
 -29   1   8       77.92       88.34      5.43 o 
 -28   1   8       37.78       37.21      4.32 o 
 -27   1   8        0.45        1.98      3.44 o 
 -26   1   8        9.86       16.46      5.04 o 
 -25   1   8       31.83       32.78      3.95 o 
 -24   1   8        7.82       11.11      4.12 o 
 -23   1   8      163.60      135.09      5.19 o 
 -22   1   8      156.04      133.41      4.18 o 
 -21   1   8       40.26       33.84      4.16 o 
 -20   1   8        5.89        4.53      2.58 o 
 -19   1   8      114.05      111.69      2.77 o 
 -18   1   8      221.14      211.03      4.03 o 
 -17   1   8      158.59      155.77      3.32 o 
 -16   1   8        5.64        8.18      1.83 o 
 -15   1   8      111.90       99.81      2.38 o 
 -14   1   8        1.58        4.03      1.19 o 
 -13   1   8      212.49      191.18      3.43 o 
 -12   1   8       38.19       44.26      1.51 o 
 -11   1   8        5.64        3.61      1.16 o 
 -10   1   8       51.60       42.91      1.76 o 
  -9   1   8       42.13       35.76      1.47 o 
  -8   1   8        3.12        0.90      0.95 o 
  -7   1   8       20.83       26.00      1.42 o 
  -6   1   8       96.97      103.31      3.58 o 
  -5   1   8       75.04       80.50      2.69 o 
  -4   1   8       38.73       38.42      1.83 o 
  -3   1   8      154.01      139.34      3.19 o 
  -2   1   8     1194.95     1298.20     19.40 o 
  -1   1   8      612.56      669.71     10.41 o 
   0   1   8       71.95       75.37      2.30 o 
   1   1   8       23.16       26.92      1.77 o 
   2   1   8      127.32      135.74      3.94 o 
   3   1   8      132.57      135.00      3.66 o 
   4   1   8       41.17       49.94      3.13 o 
   5   1   8        0.02        0.63      1.75 o 
   6   1   8        7.34        9.33      2.09 o 
   7   1   8      408.76      369.02      8.98 o 
   8   1   8      153.89      145.06      4.46 o 
   9   1   8      341.11      321.93      8.24 o 
  10   1   8      196.17      204.39      5.54 o 
  11   1   8        6.16        9.93      2.39 o 
  12   1   8       94.14      105.92      5.15 o 
  13   1   8      302.93      296.76      7.19 o 
  14   1   8      375.32      348.25      9.00 o 
  15   1   8      214.57      198.70      6.32 o 
  16   1   8       39.45       45.60      3.57 o 
  17   1   8        3.50        7.35      2.83 o 
  18   1   8       41.52       34.94      3.51 o 
  19   1   8      279.10      240.17      7.29 o 
  20   1   8       20.05       15.74      3.33 o 
  21   1   8       35.07       34.26      4.18 o 
  22   1   8       82.01       88.46      6.14 o 
  23   1   8       45.26       45.61      4.60 o 
  24   1   8        3.30        7.28      3.96 o 
  25   1   8       17.26       23.38      5.12 o 
  26   1   8       60.90       63.98      5.44 o 
  27   1   8       83.21       86.60     12.58 o 
  28   1   8        0.60        2.11      6.14 o 
  29   1   8        0.77       -1.18      5.13 o 
 -35   2   8      648.45      679.17     22.15 o 
 -34   2   8       59.62       72.82      6.18 o 
 -33   2   8        0.57       -4.24      4.24 o 
 -32   2   8       33.50       23.92      4.84 o 
 -31   2   8       24.85       17.98      4.45 o 
 -30   2   8        1.94        2.44      4.02 o 
 -29   2   8        9.77        4.70      4.90 o 
 -28   2   8       29.59       31.74      4.16 o 
 -27   2   8       19.09       23.97      3.99 o 
 -26   2   8       11.80       12.52      3.60 o 
 -25   2   8       20.62       16.61      3.59 o 
 -24   2   8        7.46        9.28      3.14 o 
 -23   2   8        3.64       -1.04      2.85 o 
 -22   2   8       33.06       30.68      3.78 o 
 -21   2   8       66.19       49.86      2.68 o 
 -20   2   8       19.33       12.60      2.05 o 
 -19   2   8        4.63        6.23      2.28 o 
 -18   2   8       59.13       58.89      4.09 o 
 -17   2   8       50.40       47.81      3.18 o 
 -16   2   8        7.29       17.80      2.63 o 
 -15   2   8      394.53      422.04     21.03 o 
 -14   2   8     1757.94     1598.71     27.62 o 
 -13   2   8     1834.92     1725.53     32.03 o 
 -12   2   8      262.87      223.50      5.94 o 
 -11   2   8       52.25       55.70      3.00 o 
 -10   2   8      365.81      346.68      7.90 o 
  -9   2   8      424.81      412.41      8.92 o 
  -8   2   8      226.66      231.82      5.88 o 
  -7   2   8       45.88       58.26      3.33 o 
  -6   2   8        3.56        2.52      1.37 o 
  -5   2   8      142.05      141.42      3.81 o 
  -4   2   8      594.13      621.81      9.70 o 
  -3   2   8      281.92      296.59      5.73 o 
  -2   2   8       54.95       61.21      2.04 o 
  -1   2   8      149.25      148.44      3.83 o 
   0   2   8      263.98      269.61      5.02 o 
   1   2   8       59.95       69.12      2.36 o 
   2   2   8       33.42       33.35      2.12 o 
   3   2   8      261.35      261.15      7.74 o 
   4   2   8      280.92      269.19      6.80 o 
   5   2   8       27.72       39.42      3.46 o 
   6   2   8      122.40      111.83     13.02 o 
   7   2   8     1780.77     1656.71     28.63 o 
   8   2   8     2433.24     2147.40     42.82 o 
   9   2   8      231.85      202.09      7.02 o 
  10   2   8       20.58       13.72      2.74 o 
  11   2   8       81.24       69.61      4.84 o 
  12   2   8       34.72       23.64      3.07 o 
  13   2   8        1.62       -2.91      2.97 o 
  14   2   8        2.57        7.14      3.30 o 
  15   2   8       11.04       10.86      3.37 o 
  16   2   8       26.05       33.04      3.90 o 
  17   2   8       88.79       78.75      4.93 o 
  18   2   8        5.25        1.74      3.42 o 
  19   2   8        7.34       14.68      3.81 o 
  20   2   8       70.80       73.20      5.02 o 
  21   2   8       30.71       26.81      4.27 o 
  22   2   8        0.00        5.90      3.71 o 
  23   2   8       19.25       20.41      6.98 o 
  24   2   8       20.34       28.74      5.05 o 
  25   2   8        2.10        4.84      4.59 o 
  26   2   8       23.53       32.03      5.51 o 
  27   2   8       78.14       85.56      7.32 o 
  28   2   8      249.84      253.59     11.06 o 
 -32   3   8       24.06       20.55      7.34 o 
 -31   3   8        2.59        0.31      4.98 o 
 -30   3   8        1.05        0.49      4.70 o 
 -29   3   8        5.38       13.55      7.03 o 
 -28   3   8        4.45        2.43      5.69 o 
 -27   3   8        1.58       -2.51      4.06 o 
 -26   3   8        1.33       -3.19      4.35 o 
 -25   3   8       40.44       45.36      3.92 o 
 -24   3   8       32.24       16.92      5.49 o 
 -23   3   8        3.77       -3.95      3.95 o 
 -22   3   8       17.01       18.37      4.27 o 
 -21   3   8       48.14       49.68      4.21 o 
 -20   3   8       41.83       44.50      4.99 o 
 -19   3   8        8.53        8.52      3.53 o 
 -18   3   8        6.88        5.42      3.20 o 
 -17   3   8       55.00       56.80      5.74 o 
 -16   3   8       79.17       77.06      4.59 o 
 -15   3   8        0.00       12.41      3.38 o 
 -14   3   8      232.84      238.12      7.57 o 
 -13   3   8      282.76      263.60      7.98 o 
 -12   3   8      158.07      136.33      5.38 o 
 -11   3   8      332.92      301.76      8.47 o 
 -10   3   8      145.79      132.65      5.33 o 
  -9   3   8        7.70        6.06      2.91 o 
  -8   3   8       28.64       31.32      3.29 o 
  -7   3   8       93.33       93.36      3.75 o 
  -6   3   8       67.89       67.91      3.45 o 
  -5   3   8        0.04        1.15      2.16 o 
  -4   3   8      216.10      194.24      4.43 o 
  -3   3   8       17.85       30.28      2.50 o 
  -2   3   8      210.03      207.49      5.92 o 
  -1   3   8       27.58       34.38      2.65 o 
   0   3   8       45.23       41.01      2.38 o 
   1   3   8      180.42      168.08      4.78 o 
   2   3   8      184.11      163.26      4.78 o 
   3   3   8       72.37       71.25      4.81 o 
   4   3   8        0.39        3.35      2.27 o 
   5   3   8       27.84       31.02      3.58 o 
   6   3   8        9.40       20.20      4.09 o 
   7   3   8      482.07      442.30     11.84 o 
   8   3   8      485.83      419.91     11.48 o 
   9   3   8      107.88      110.22      7.24 o 
  10   3   8      238.38      223.45      8.80 o 
  11   3   8      128.13      128.09      5.67 o 
  12   3   8       44.31       36.57      3.80 o 
  13   3   8        6.76        5.40      3.27 o 
  14   3   8        0.53        4.27      3.24 o 
  15   3   8        3.51        6.01      3.29 o 
  16   3   8        0.59       -3.22      3.22 o 
  17   3   8       19.52       20.25      3.75 o 
  18   3   8        5.53       -0.10      3.31 o 
  19   3   8        0.03        0.92      3.99 o 
  20   3   8       12.45        6.34      3.62 o 
  21   3   8       25.29       27.47      4.13 o 
  22   3   8       11.91       17.86      3.94 o 
  23   3   8        0.99        3.51      3.71 o 
  24   3   8        0.65       -2.48      8.48 o 
  25   3   8        4.81        7.21     14.26 o 
 -28   4   8        4.93        3.60      7.73 o 
 -27   4   8       11.25       19.42      6.93 o 
 -26   4   8        7.52       15.42      6.53 o 
 -25   4   8      175.51      224.44     13.02 o 
 -24   4   8       52.16       40.38      6.88 o 
 -23   4   8       26.53       36.71      5.47 o 
 -22   4   8       24.98       31.68      5.50 o 
 -21   4   8        5.53        5.35      4.71 o 
 -20   4   8        0.33       -3.39      4.31 o 
 -19   4   8        0.02       -3.43      4.67 o 
 -18   4   8        0.76       -2.34      4.20 o 
 -17   4   8        1.45       -3.95      3.95 o 
 -16   4   8        0.71       -3.77      3.77 o 
 -15   4   8       43.28       40.81      4.85 o 
 -14   4   8        0.22        1.53      3.96 o 
 -13   4   8        0.78       -0.24      3.82 o 
 -12   4   8       76.65       66.53      5.41 o 
 -11   4   8        0.62       -3.68      3.68 o 
 -10   4   8       43.09       41.91      4.66 o 
  -9   4   8       81.17       80.53      5.39 o 
  -8   4   8       50.24       46.22      4.52 o 
  -7   4   8        1.17       -3.51      3.56 o 
  -6   4   8       48.02       47.36      4.01 o 
  -5   4   8       98.66      101.06      4.15 o 
  -4   4   8       83.23       58.44      3.72 o 
  -3   4   8      475.50      357.06      9.37 o 
  -2   4   8       18.04       19.33      3.21 o 
  -1   4   8       46.96       42.57      4.36 o 
   0   4   8       23.37       17.01      3.41 o 
   1   4   8       15.06       17.23      3.41 o 
   2   4   8       15.22       14.30      3.33 o 
   3   4   8       10.53        5.75      3.85 o 
   4   4   8        1.19        2.01      3.02 o 
   5   4   8        9.39       12.53      3.27 o 
   6   4   8       88.26       83.12      5.08 o 
   7   4   8        2.74        4.61      6.41 o 
   8   4   8        0.03        6.02      3.39 o 
   9   4   8       43.00       48.26      4.93 o 
  10   4   8        4.24        3.56      3.38 o 
  11   4   8       54.89       56.73      3.85 o 
  12   4   8       53.76       54.85      5.16 o 
  13   4   8       13.58        9.89      4.84 o 
  14   4   8        2.40       -0.50      4.70 o 
  15   4   8       44.72       49.84      6.09 o 
  16   4   8       59.56       64.72      6.62 o 
  17   4   8       14.40       20.46      5.72 o 
  18   4   8      255.45      266.78     13.64 o 
  19   4   8       12.08       18.36      6.12 o 
  20   4   8        9.55       13.50      6.16 o 
  21   4   8        1.55        1.35      5.91 o 
 -21   5   8       12.08        1.69      7.04 o 
 -20   5   8       15.48       26.96      5.77 o 
 -19   5   8        6.68        9.60      5.50 o 
 -18   5   8        0.07       -4.75      4.75 o 
 -17   5   8        2.46        3.45      4.88 o 
 -16   5   8        5.19        2.69      4.92 o 
 -15   5   8        6.74        6.63      4.71 o 
 -14   5   8        0.75       -2.21      4.44 o 
 -13   5   8       31.26       20.13      4.98 o 
 -12   5   8        0.03       -2.50      4.34 o 
 -11   5   8        3.49        6.91      4.40 o 
 -10   5   8        0.79       -3.45      4.09 o 
  -9   5   8        0.04       -2.02      6.35 o 
  -8   5   8        0.19       -2.78      3.71 o 
  -7   5   8        0.45       -2.22      3.25 o 
  -6   5   8        2.11       -0.76      5.50 o 
  -5   5   8       25.06       31.57      3.98 o 
  -4   5   8       89.88       91.62      4.75 o 
  -3   5   8        8.21       14.49      4.16 o 
  -2   5   8       76.64       71.41      4.43 o 
  -1   5   8        1.30       -2.27      3.44 o 
   0   5   8       11.13        9.09      3.56 o 
   1   5   8        1.19        0.41      3.24 o 
   2   5   8        0.04       -3.05      3.05 o 
   3   5   8        1.05       -5.57      5.57 o 
   4   5   8        4.76        8.11      5.84 o 
   5   5   8        8.52        8.61      6.01 o 
   6   5   8        8.19        8.28      6.14 o 
   7   5   8       14.68       16.82      6.48 o 
   8   5   8       21.78       18.03      6.62 o 
   9   5   8       13.13       15.53      8.83 o 
  10   5   8       35.70       32.28      9.59 o 
  11   5   8       22.28       21.27      6.81 o 
  12   5   8       10.01       21.33      7.07 o 
  13   5   8        2.21        0.21      6.50 o 
  14   5   8        0.02        5.68      6.79 o 
 -36   1   9        0.31        4.79      5.47 o 
 -35   1   9        4.36        8.33      5.44 o 
 -34   1   9       55.99       46.37      5.49 o 
 -33   1   9      114.33      127.42      9.14 o 
 -32   1   9       78.90       88.45      5.92 o 
 -31   1   9       18.39       15.68      4.21 o 
 -30   1   9        3.30        0.74      3.84 o 
 -29   1   9       60.46       59.60      4.95 o 
 -28   1   9      143.17      148.29      6.62 o 
 -27   1   9      255.53      235.32     13.83 o 
 -26   1   9      361.66      358.41     10.79 o 
 -25   1   9       93.83       85.45      5.38 o 
 -24   1   9       91.96       76.99      5.02 o 
 -23   1   9       63.26       57.60      3.82 o 
 -22   1   9      301.95      270.00      7.63 o 
 -21   1   9      241.54      227.32      5.47 o 
 -20   1   9       39.04       39.43      2.41 o 
 -19   1   9       21.20       19.40      1.67 o 
 -18   1   9      120.56      117.55      2.88 o 
 -17   1   9       82.58       80.88      2.41 o 
 -16   1   9       10.70        7.49      1.43 o 
 -15   1   9        9.45       14.99      1.42 o 
 -14   1   9      247.37      301.07      4.95 o 
 -13   1   9       48.72       54.51      1.95 o 
 -12   1   9       22.69       13.65      1.43 o 
 -11   1   9        6.53        1.80      1.28 o 
 -10   1   9        4.45        5.25      0.91 o 
  -9   1   9       60.05       63.18      2.05 o 
  -8   1   9      120.16      121.20      2.68 o 
  -7   1   9       50.06       52.96      1.89 o 
  -6   1   9       40.43       42.38      1.87 o 
  -5   1   9      466.47      477.30      7.07 o 
  -4   1   9      467.28      464.44      9.06 o 
  -3   1   9     1524.64     1610.30     23.95 o 
  -2   1   9       37.43       51.83      2.72 o 
  -1   1   9      213.81      197.93      4.07 o 
   0   1   9      484.51      462.56      8.04 o 
   1   1   9      401.56      406.76      7.82 o 
   2   1   9      196.08      208.43      5.29 o 
   3   1   9       69.39       79.43      2.88 o 
   4   1   9       22.12       23.58      2.33 o 
   5   1   9        0.14       -1.97      1.97 o 
   6   1   9       23.20       29.74      2.50 o 
   7   1   9       13.69       20.22      2.96 o 
   8   1   9       99.84      102.63      3.77 o 
   9   1   9       69.33       75.83      3.38 o 
  10   1   9       14.00       15.64      2.59 o 
  11   1   9        5.80        7.61      2.58 o 
  12   1   9       31.44       28.05      2.85 o 
  13   1   9       96.29       77.43      4.09 o 
  14   1   9       89.82       87.57      4.25 o 
  15   1   9        5.41        6.83      2.80 o 
  16   1   9       37.90       36.12      3.42 o 
  17   1   9      124.02      107.39      4.91 o 
  18   1   9      782.60      658.35     15.14 o 
  19   1   9      116.65      114.99      5.19 o 
  20   1   9       11.49       14.45      3.89 o 
  21   1   9        0.56        2.75      3.58 o 
  22   1   9        0.58       -1.09      3.55 o 
  23   1   9        6.13        2.86      3.74 o 
  24   1   9       21.67       12.16      4.95 o 
  25   1   9       33.30       35.18      5.83 o 
  26   1   9       17.08       19.70      5.56 o 
  27   1   9        0.39        4.35      5.30 o 
  28   1   9       36.06       30.85      6.19 o 
 -34   2   9      133.02      142.35      8.84 o 
 -33   2   9       77.81       78.60      6.33 o 
 -32   2   9       39.87       33.75      5.34 o 
 -31   2   9       17.82       13.50      4.52 o 
 -30   2   9        6.17        8.85      4.21 o 
 -29   2   9        2.64        1.52      3.82 o 
 -28   2   9        4.67        4.98      3.79 o 
 -27   2   9        6.19        2.65      3.76 o 
 -26   2   9        5.02        0.05      3.45 o 
 -25   2   9      214.68      177.44      6.48 o 
 -24   2   9       37.82       40.98      3.75 o 
 -23   2   9       20.58       19.19      3.39 o 
 -22   2   9      121.31      112.13      4.94 o 
 -21   2   9      132.74      127.51      6.79 o 
 -20   2   9       71.68       66.17      3.38 o 
 -19   2   9        7.58        7.72      2.01 o 
 -18   2   9       11.40       10.54      1.95 o 
 -17   2   9       56.40       55.90      2.52 o 
 -16   2   9      109.27      111.57      3.76 o 
 -15   2   9      304.95      265.85      6.97 o 
 -14   2   9       67.93       54.65      3.32 o 
 -13   2   9      259.14      259.21      6.76 o 
 -12   2   9       67.89       70.89      3.58 o 
 -11   2   9       10.12        8.10      1.85 o 
 -10   2   9        0.01       -1.52      1.52 o 
  -9   2   9       17.70       16.17      1.75 o 
  -8   2   9       75.27       64.81      3.22 o 
  -7   2   9      117.07      100.74      3.08 o 
  -6   2   9      108.45      100.82      2.96 o 
  -5   2   9       81.92       93.59      5.93 o 
  -4   2   9     1135.93     1112.98     16.85 o 
  -3   2   9      387.58      406.34      8.54 o 
  -2   2   9       45.06       42.72      1.86 o 
  -1   2   9        0.25        1.54      1.38 o 
   0   2   9        4.91        1.89      1.56 o 
   1   2   9       21.97       22.83      1.83 o 
   2   2   9       28.96       35.81      2.40 o 
   3   2   9       19.53       23.79      2.46 o 
   4   2   9        0.09       -0.05      1.74 o 
   5   2   9      101.78      106.62      4.32 o 
   6   2   9      764.74      669.00     13.32 o 
   7   2   9      125.17      138.95      6.18 o 
   8   2   9       85.90       67.54      6.13 o 
   9   2   9      280.09      241.48      8.13 o 
  10   2   9      124.07      107.27      5.22 o 
  11   2   9        2.75       -0.94      3.15 o 
  12   2   9      148.07      134.07      5.80 o 
  13   2   9      299.28      258.52      8.35 o 
  14   2   9      279.06      258.08      8.54 o 
  15   2   9      168.22      136.85      6.80 o 
  16   2   9       31.17       27.88      4.09 o 
  17   2   9      154.83      131.31      6.19 o 
  18   2   9       62.65       53.67      4.65 o 
  19   2   9        3.48        7.84      3.79 o 
  20   2   9       11.37       12.75      3.94 o 
  21   2   9        8.22        7.46      3.90 o 
  22   2   9        8.61       11.78      4.47 o 
  23   2   9        9.85        1.11      4.75 o 
  24   2   9       14.18       12.94      5.09 o 
  25   2   9        8.22       10.29      5.07 o 
  26   2   9        0.08        0.96      5.01 o 
  27   2   9       31.40       33.86      5.95 o 
 -31   3   9        2.94        3.49      4.93 o 
 -30   3   9       17.59       23.54      5.09 o 
 -29   3   9       30.43       29.83      5.05 o 
 -28   3   9       31.73       35.48     10.34 o 
 -27   3   9       16.58       16.66      4.76 o 
 -26   3   9       11.66       15.11      3.67 o 
 -25   3   9       12.89       10.74      3.55 o 
 -24   3   9        5.71        1.87      5.06 o 
 -23   3   9        0.07       -3.99      5.62 o 
 -22   3   9        4.39        2.68      4.12 o 
 -21   3   9       16.25       13.19      3.73 o 
 -20   3   9       12.34       11.45      3.51 o 
 -19   3   9        1.72        3.80      4.16 o 
 -18   3   9        0.25       -3.24      3.24 o 
 -17   3   9        4.31        5.04      3.29 o 
 -16   3   9        0.48       -0.37      3.23 o 
 -15   3   9      831.90      726.08     16.70 o 
 -14   3   9      211.48      208.68      6.99 o 
 -13   3   9       28.04       28.26      3.47 o 
 -12   3   9        9.46        7.23      3.48 o 
 -11   3   9       11.02        7.87      3.15 o 
 -10   3   9       38.15       36.71      3.59 o 
  -9   3   9       76.83       75.19      4.51 o 
  -8   3   9       86.64       87.74      4.45 o 
  -7   3   9       49.32       45.83      2.64 o 
  -6   3   9        1.82        0.27      2.02 o 
  -5   3   9       17.21       22.04      2.53 o 
  -4   3   9      229.24      216.06      5.63 o 
  -3   3   9       22.34       21.76      2.90 o 
  -2   3   9      148.16      146.81      8.33 o 
  -1   3   9       85.83       87.82      4.11 o 
   0   3   9       40.65       43.33      2.64 o 
   1   3   9       31.39       30.48      2.49 o 
   2   3   9       24.52       15.68      2.41 o 
   3   3   9        1.68        1.49      2.69 o 
   4   3   9       10.84        7.50      2.76 o 
   5   3   9        0.24        2.23      2.73 o 
   6   3   9      585.81      529.76     13.75 o 
   7   3   9      579.54      501.79     13.27 o 
   8   3   9        0.16       10.89      3.41 o 
   9   3   9       24.85       20.39      3.60 o 
  10   3   9       53.60       40.79      4.01 o 
  11   3   9       53.94       49.59      6.05 o 
  12   3   9       48.66       48.64      5.04 o 
  13   3   9       37.23       41.55      4.06 o 
  14   3   9       21.70       30.62      4.01 o 
  15   3   9        7.89        6.23      3.56 o 
  16   3   9        0.04       -2.01      3.92 o 
  17   3   9        4.88        8.99      4.40 o 
  18   3   9       81.95       70.53      5.04 o 
  19   3   9       54.55       61.57      5.39 o 
  20   3   9       38.05       43.50      4.71 o 
  21   3   9        3.77        1.91      4.82 o 
  22   3   9        8.18       11.08      4.23 o 
  23   3   9       25.37       40.05      5.31 o 
  24   3   9       14.58       25.82      7.87 o 
 -27   4   9        2.68       -0.81      6.21 o 
 -26   4   9        1.57        2.78      8.13 o 
 -25   4   9       32.61       33.67      7.06 o 
 -24   4   9        0.52       -1.80      6.00 o 
 -23   4   9       32.48       37.47      6.79 o 
 -22   4   9        8.93       10.62      4.98 o 
 -21   4   9        1.13       -1.02      4.62 o 
 -20   4   9        6.30        6.88      4.57 o 
 -19   4   9        1.20       -0.32      4.40 o 
 -18   4   9        3.10        2.82      4.27 o 
 -17   4   9       29.71       31.35      4.83 o 
 -16   4   9       85.30       84.17      7.23 o 
 -15   4   9      490.58      428.18     13.33 o 
 -14   4   9       18.44       22.09      4.68 o 
 -13   4   9      117.02      106.84      6.30 o 
 -12   4   9        3.46        2.95      4.06 o 
 -11   4   9       70.37       71.51      5.46 o 
 -10   4   9      134.52      143.90      7.02 o 
  -9   4   9      105.61      102.34      7.24 o 
  -8   4   9       50.25       46.60      5.38 o 
  -7   4   9       20.19       19.60      2.92 o 
  -6   4   9       21.83       21.09      2.95 o 
  -5   4   9       36.56       36.49      3.28 o 
  -4   4   9       42.18       36.55      3.35 o 
  -3   4   9        5.91       10.43      3.16 o 
  -2   4   9      161.84      143.20      5.70 o 
  -1   4   9       36.75       26.40      3.78 o 
   0   4   9        7.68        4.79      3.39 o 
   1   4   9       51.06       51.39      4.25 o 
   2   4   9       75.67       78.47      4.85 o 
   3   4   9       83.43       75.38      4.78 o 
   4   4   9       74.81       75.06      5.66 o 
   5   4   9       22.64       25.24      4.25 o 
   6   4   9       74.87       60.87      6.69 o 
   7   4   9      190.42      177.89      7.84 o 
   8   4   9       36.11       35.98      4.44 o 
   9   4   9        2.88        5.50      4.58 o 
  10   4   9        4.57       13.19      3.82 o 
  11   4   9        1.94        0.20      3.51 o 
  12   4   9        0.20       -0.89      3.46 o 
  13   4   9        3.65        5.11      3.55 o 
  14   4   9        2.34        6.46      4.98 o 
  15   4   9        0.01        1.92      5.18 o 
  16   4   9        2.94       14.61      5.73 o 
  17   4   9       47.28       50.91      6.74 o 
  18   4   9        2.24       12.87      5.85 o 
  19   4   9       21.23       38.16      6.66 o 
  20   4   9        0.91       10.63      6.08 o 
 -20   5   9       24.21       10.54      5.75 o 
 -19   5   9        8.45        4.69      5.23 o 
 -18   5   9        0.89        0.64      5.03 o 
 -17   5   9        0.99       -6.83      7.82 o 
 -16   5   9        8.11        5.28      5.20 o 
 -15   5   9       18.89       16.17      7.85 o 
 -14   5   9        1.03        1.81      4.84 o 
 -13   5   9       82.31       75.62      7.70 o 
 -12   5   9       28.62       31.95      6.69 o 
 -11   5   9       20.22       14.79      4.93 o 
 -10   5   9       27.22       25.45      4.95 o 
  -9   5   9       19.32       19.80      5.11 o 
  -8   5   9        1.09       -2.06      3.35 o 
  -7   5   9        3.17        2.81      3.62 o 
  -6   5   9        0.06       -3.51      3.51 o 
  -5   5   9       45.33       43.41      4.51 o 
  -4   5   9      323.62      324.25      9.47 o 
  -3   5   9       11.33       20.02      3.81 o 
  -2   5   9       30.40       27.89      3.89 o 
  -1   5   9        0.18       -0.44      3.62 o 
   0   5   9        0.80       -3.51      3.51 o 
   1   5   9        0.82        4.21      3.66 o 
   2   5   9        7.26       10.35      3.98 o 
   3   5   9        9.36        8.93      3.95 o 
   4   5   9        6.01        5.78      6.18 o 
   5   5   9        1.60        6.49      6.01 o 
   6   5   9        2.91       -1.65      6.30 o 
   7   5   9       74.59       77.98     14.12 o 
   8   5   9        0.02       -1.27      6.44 o 
   9   5   9        6.75       12.33      6.94 o 
  10   5   9        1.17        1.60      6.59 o 
  11   5   9        1.89        4.77      6.69 o 
  12   5   9        3.20        4.57      6.90 o 
 -36   0  10       85.32       77.69      7.45 o 
 -35   0  10       27.14       28.95      6.08 o 
 -34   0  10        1.62        2.07      5.14 o 
 -33   0  10        0.05        6.96      5.69 o 
 -32   0  10        0.11       -5.35      5.50 o 
 -31   0  10        0.10        7.03      4.81 o 
 -30   0  10        4.87        1.47      4.53 o 
 -29   0  10       59.09       75.53      6.70 o 
 -28   0  10      325.09      331.20     11.79 o 
 -27   0  10      691.29      687.10     20.07 o 
 -26   0  10      720.54      732.03     21.43 o 
 -25   0  10      300.54      280.02     10.29 o 
 -24   0  10        3.44        2.26      3.70 o 
 -23   0  10      116.33      120.61      6.19 o 
 -22   0  10      413.03      397.47     12.79 o 
 -21   0  10      692.74      644.55     18.53 o 
 -20   0  10      827.58      778.71     21.78 o 
 -19   0  10      739.66      698.30     16.94 o 
 -18   0  10      518.74      511.87     13.04 o 
 -17   0  10      263.77      266.10      7.91 o 
 -16   0  10       65.96       81.04      6.23 o 
 -15   0  10       96.07      120.54      6.46 o 
 -14   0  10       28.44       49.18      8.81 o 
 -13   0  10        0.73        4.02      2.31 o 
 -12   0  10        1.25        2.74      2.12 o 
 -11   0  10       27.73       25.13      2.07 o 
 -10   0  10      186.60      164.03      4.49 o 
  -9   0  10      509.69      510.79     10.28 o 
  -8   0  10      669.70      686.77     14.32 o 
  -7   0  10      397.33      385.18     11.66 o 
  -6   0  10      163.87      136.16      4.46 o 
  -5   0  10       94.25       82.32      3.95 o 
  -4   0  10        5.39        6.56      2.36 o 
  -3   0  10       22.91       27.45      2.41 o 
  -2   0  10        0.83       -1.56      2.27 o 
  -1   0  10        1.15        5.45      3.69 o 
   0   0  10       33.04       19.77      3.73 o 
   1   0  10      129.92      127.23      7.65 o 
   2   0  10      147.89      152.40      6.52 o 
   3   0  10       39.20       50.54      4.01 o 
   4   0  10       31.59       20.06      4.30 o 
   5   0  10      324.76      299.79     10.06 o 
   6   0  10     1186.01     1149.34     30.73 o 
   7   0  10      335.89      297.14     10.15 o 
   8   0  10      251.84      253.24      9.25 o 
   9   0  10       25.51       34.87      4.28 o 
  10   0  10        1.65       19.41      4.68 o 
  11   0  10        0.18       19.99      3.89 o 
  13   0  10       76.88      105.07      5.88 o 
  14   0  10       46.41       67.98      4.97 o 
  15   0  10        5.06       15.85      3.99 o 
  16   0  10        0.90        6.17      5.18 o 
  17   0  10      113.51      123.55     20.45 o 
  18   0  10       84.80      111.82     14.55 o 
  19   0  10      308.98      343.28     20.02 o 
  20   0  10      390.82      365.32     19.35 o 
  21   0  10      168.19      147.95      9.64 o 
  22   0  10        6.57        8.23      5.87 o 
  23   0  10       37.97       39.17     14.64 o 
  24   0  10      112.34      120.17      9.28 o 
  25   0  10       94.58       90.04      8.64 o 
  26   0  10       43.02       33.11     10.05 o 
  27   0  10        9.30       19.05      6.94 o 
  28   0  10        8.10        4.24      9.67 o 
 -35   1  10       80.99       79.35      7.04 o 
 -34   1  10       52.14       62.20      7.14 o 
 -33   1  10       49.36       52.32      5.43 o 
 -32   1  10       54.71       59.04      5.37 o 
 -31   1  10       49.04       59.07      5.70 o 
 -30   1  10       28.05       20.48      4.37 o 
 -29   1  10        2.91       -2.92      3.68 o 
 -28   1  10       11.52        5.48      3.96 o 
 -27   1  10       74.48       73.93      5.17 o 
 -26   1  10      444.55      415.82     14.32 o 
 -25   1  10      212.31      221.68      8.33 o 
 -24   1  10      439.57      405.29     11.62 o 
 -23   1  10      631.00      580.00     15.14 o 
 -22   1  10      412.43      381.92      7.97 o 
 -21   1  10      200.20      194.53      5.02 o 
 -20   1  10       67.20       71.18      2.64 o 
 -19   1  10        5.93        8.40      2.12 o 
 -18   1  10       14.07       14.53      2.20 o 
 -17   1  10      120.01      107.22      3.01 o 
 -16   1  10      249.12      235.09      4.56 o 
 -15   1  10     1405.41     1395.62     19.99 o 
 -14   1  10       72.25       66.70      3.10 o 
 -13   1  10      260.55      242.30      4.56 o 
 -12   1  10      225.03      206.29      4.11 o 
 -11   1  10       78.68       78.95      2.59 o 
 -10   1  10        8.98        6.99      1.41 o 
  -9   1  10        0.46        1.26      1.75 o 
  -8   1  10        4.05        6.74      1.89 o 
  -7   1  10       35.43       37.55      1.69 o 
  -6   1  10      117.00      125.29      2.98 o 
  -5   1  10      450.72      436.77      7.07 o 
  -4   1  10     2243.18     2460.38     38.45 o 
  -3   1  10       64.87       84.28      4.26 o 
  -2   1  10        0.79        2.92      1.84 o 
  -1   1  10      324.17      299.05      5.91 o 
   0   1  10      674.22      626.13     12.28 o 
   1   1  10      492.81      448.58      8.76 o 
   2   1  10      131.75      121.45      4.57 o 
   3   1  10        3.39        6.06      2.15 o 
   4   1  10        4.65       12.89      2.43 o 
   5   1  10        1.13        7.59      2.31 o 
   6   1  10      269.58      256.88      6.41 o 
   7   1  10       71.74      116.37     10.19 o 
   8   1  10       53.38       64.80      3.35 o 
   9   1  10       46.57       55.74      3.27 o 
  10   1  10        6.62        5.96      2.56 o 
  11   1  10      136.15      127.11      4.48 o 
  12   1  10      259.05      238.81      7.09 o 
  13   1  10      221.49      215.78      6.79 o 
  14   1  10      107.82      119.66      4.97 o 
  15   1  10        9.87       19.57      7.57 o 
  16   1  10       25.00       35.32      3.58 o 
  17   1  10      717.51      615.46     14.41 o 
  18   1  10      185.90      202.27      8.13 o 
  19   1  10       57.05       56.03      4.72 o 
  20   1  10        1.88       -2.12      3.76 o 
  21   1  10       12.59        3.13      4.44 o 
  22   1  10        0.00        0.29      4.49 o 
  23   1  10       37.23       41.88      5.65 o 
  24   1  10       88.58       93.56      8.78 o 
  25   1  10       93.32       95.12      7.22 o 
  26   1  10       39.31       32.17      6.10 o 
  27   1  10       20.37       31.14      6.13 o 
 -34   2  10        0.03       -4.74      4.74 o 
 -33   2  10        0.37        1.69      4.86 o 
 -32   2  10        8.30        1.64      4.68 o 
 -31   2  10       32.22       28.05      4.99 o 
 -30   2  10       58.26       62.91      5.35 o 
 -29   2  10       61.63       61.18      5.18 o 
 -28   2  10       32.31       29.65      4.29 o 
 -27   2  10        1.03        5.11      3.80 o 
 -26   2  10        9.92       11.14      3.88 o 
 -25   2  10       28.83       30.96      3.75 o 
 -24   2  10      103.83      104.39      5.11 o 
 -23   2  10        5.57        1.21      3.41 o 
 -22   2  10        5.61        3.30      2.97 o 
 -21   2  10        4.14       -0.13      2.92 o 
 -20   2  10        1.12        1.51      2.49 o 
 -19   2  10       22.42       20.92      2.78 o 
 -18   2  10       55.26       45.88      3.12 o 
 -17   2  10      146.33      125.59      3.94 o 
 -16   2  10      215.50      208.59      5.29 o 
 -15   2  10      254.31      234.16      5.65 o 
 -14   2  10      140.30      132.18      3.75 o 
 -13   2  10        0.11       -1.89      1.89 o 
 -12   2  10       46.14       51.06      2.49 o 
 -11   2  10       66.11       67.12      2.73 o 
 -10   2  10       35.74       36.81      2.30 o 
  -9   2  10       13.77        9.63      1.82 o 
  -8   2  10       12.40        7.72      1.99 o 
  -7   2  10       41.60       39.54      2.34 o 
  -6   2  10      108.23      106.78      2.60 o 
  -5   2  10      118.25      141.87      5.71 o 
  -4   2  10       49.94       68.63      2.42 o 
  -3   2  10      792.16      775.52     14.98 o 
  -2   2  10      124.76      121.99      3.23 o 
  -1   2  10        3.16        1.65      1.49 o 
   0   2  10        1.03        1.25      1.73 o 
   1   2  10       12.69       18.55      2.31 o 
   2   2  10       81.72       86.52      3.30 o 
   3   2  10      187.66      188.07      8.57 o 
   4   2  10      171.71      168.65      5.11 o 
   5   2  10       93.53       89.67      3.70 o 
   6   2  10       39.37       40.38      4.45 o 
   7   2  10        0.01        8.47      3.31 o 
   8   2  10       21.63       24.19      3.62 o 
   9   2  10        8.85        5.98      3.22 o 
  10   2  10        0.18        2.03      3.11 o 
  11   2  10        3.14        7.56      3.40 o 
  12   2  10        1.16        0.86      3.17 o 
  13   2  10        0.15       -3.81      3.82 o 
  14   2  10        2.82       -0.50      3.46 o 
  15   2  10        0.39        7.46      3.77 o 
  16   2  10        3.75        2.16      3.77 o 
  17   2  10       55.74       72.45      6.51 o 
  18   2  10        2.58       -2.49      3.73 o 
  19   2  10       40.22       42.78      4.70 o 
  20   2  10       27.24       33.87      4.51 o 
  21   2  10        0.02       -4.38      4.38 o 
  22   2  10        6.44       10.07      5.10 o 
  23   2  10        2.41        6.15      5.11 o 
  24   2  10        0.00        9.76      5.73 o 
  25   2  10        1.46        1.44      8.33 o 
 -31   3  10       20.70       19.61      5.51 o 
 -30   3  10        8.50       15.54      5.22 o 
 -29   3  10        1.38        7.11      4.78 o 
 -28   3  10        0.08       -0.65      4.46 o 
 -27   3  10        1.66       -2.46      3.77 o 
 -26   3  10        7.14       17.03      4.04 o 
 -25   3  10        0.32        4.42      3.54 o 
 -24   3  10        3.41       -3.23      3.27 o 
 -23   3  10        0.00       -2.88      2.88 o 
 -22   3  10        0.18       -2.36      4.70 o 
 -21   3  10        2.25       -3.98      3.98 o 
 -20   3  10        1.28        5.42      4.09 o 
 -19   3  10        0.72       -3.35      3.35 o 
 -18   3  10       16.53       16.29      3.80 o 
 -17   3  10       59.36       57.83      4.38 o 
 -16   3  10       84.45       69.88      5.10 o 
 -15   3  10      262.47      229.87      8.36 o 
 -14   3  10      710.86      627.98     14.87 o 
 -13   3  10       26.19       19.74      3.52 o 
 -12   3  10      150.49      142.01      5.83 o 
 -11   3  10      343.86      313.09      8.97 o 
 -10   3  10      302.71      279.49      9.47 o 
  -9   3  10      167.15      162.96      4.27 o 
  -8   3  10       59.92       60.32      3.03 o 
  -7   3  10        5.88        4.06      2.48 o 
  -6   3  10        9.28        2.13      2.74 o 
  -5   3  10        8.83       15.80      2.78 o 
  -4   3  10       28.30       21.27      3.60 o 
  -3   3  10       55.70       63.30      4.48 o 
  -2   3  10       18.88       20.25      3.04 o 
  -1   3  10       29.41       30.51      2.37 o 
   0   3  10       35.44       41.87      2.45 o 
   1   3  10       27.19       29.47      2.66 o 
   2   3  10       21.72       30.13      3.20 o 
   3   3  10       12.61       19.34      3.12 o 
   4   3  10        0.71        6.62      2.83 o 
   5   3  10        0.00        4.85      2.91 o 
   6   3  10      399.23      343.45     10.16 o 
   7   3  10      889.74      811.41     19.97 o 
   8   3  10      104.66      101.79      5.33 o 
   9   3  10        0.03        2.00      3.34 o 
  10   3  10        0.09       -3.32      3.32 o 
  11   3  10        5.05        2.31      3.46 o 
  12   3  10        8.24        7.85      3.63 o 
  13   3  10        0.20       -0.04      3.62 o 
  14   3  10        5.28        0.55      4.11 o 
  15   3  10       10.55        7.93      3.72 o 
  16   3  10       21.09       20.02      4.08 o 
  17   3  10        9.81        0.24      3.81 o 
  18   3  10        5.12        3.49      3.90 o 
  19   3  10        0.11       -0.57      4.62 o 
  20   3  10       14.65       13.05      4.42 o 
  21   3  10       18.17       14.85      4.95 o 
  22   3  10        9.99        2.49      4.39 o 
  23   3  10        4.39        4.37      4.70 o 
 -26   4  10        0.23       -6.14      6.14 o 
 -25   4  10        1.16        0.81      6.23 o 
 -24   4  10        1.78        9.09      6.43 o 
 -23   4  10        3.76       -5.60      5.60 o 
 -22   4  10        3.93       -5.48      5.48 o 
 -21   4  10        2.48        1.87      4.80 o 
 -20   4  10        3.27        5.59      4.69 o 
 -19   4  10        5.30        6.18      4.88 o 
 -18   4  10        9.10        3.88      4.45 o 
 -17   4  10       20.63       20.19      4.93 o 
 -16   4  10       57.11       70.89      9.57 o 
 -15   4  10       17.60       40.51      7.34 o 
 -14   4  10      220.25      215.52      9.10 o 
 -13   4  10        2.41        0.48      4.30 o 
 -12   4  10       12.63       10.39      4.46 o 
 -11   4  10       90.81       92.48      6.04 o 
 -10   4  10       71.71       72.79      5.66 o 
  -9   4  10        5.79        1.16      2.73 o 
  -8   4  10       19.08       20.79      3.16 o 
  -7   4  10       82.65       83.03      5.39 o 
  -6   4  10      138.74      131.88      5.03 o 
  -5   4  10       43.57       54.76      4.16 o 
  -4   4  10        6.13       10.91      3.06 o 
  -3   4  10        0.03       -2.12      3.16 o 
  -2   4  10       25.27       28.55      4.06 o 
  -1   4  10       32.89       40.54      4.21 o 
   0   4  10        9.79       13.15      3.71 o 
   1   4  10        0.02       -0.44      3.46 o 
   2   4  10        6.84        6.47      4.24 o 
   3   4  10       11.88       13.99      3.84 o 
   4   4  10        0.23        1.29      2.44 o 
   5   4  10       23.88       20.55      4.65 o 
   6   4  10       14.95       42.17      4.87 o 
   7   4  10       19.81       29.91      4.54 o 
   8   4  10      205.78      187.11     10.25 o 
   9   4  10       45.94       45.26      7.32 o 
  10   4  10        6.74       -2.44      3.83 o 
  11   4  10       40.51       38.90      4.75 o 
  12   4  10       40.43       40.10      4.77 o 
  13   4  10       28.70       17.82      4.28 o 
  14   4  10        9.78        6.41      4.02 o 
  15   4  10        0.15        0.01      6.65 o 
  16   4  10        2.77       20.04      7.69 o 
  17   4  10        8.76       10.34      8.83 o 
  18   4  10       30.24       29.71      6.45 o 
 -18   5  10       58.83       74.80      8.49 o 
 -17   5  10       35.69       40.45      6.80 o 
 -16   5  10        4.55       11.78      5.36 o 
 -15   5  10        5.35        3.74      5.15 o 
 -14   5  10       49.17       48.75      6.12 o 
 -13   5  10        1.69       -1.79      4.81 o 
 -12   5  10        7.61        6.85      5.53 o 
 -11   5  10        1.11        0.38      4.67 o 
 -10   5  10        9.50        9.40      3.40 o 
  -9   5  10       32.99       36.76      3.97 o 
  -8   5  10       33.79       34.98      4.37 o 
  -7   5  10       10.48        7.21      3.87 o 
  -6   5  10        8.12       13.60      4.24 o 
  -5   5  10      125.85      121.05      7.53 o 
  -4   5  10       26.11       26.30      4.04 o 
  -3   5  10       50.15       54.69      4.59 o 
  -2   5  10       25.11       28.95      4.04 o 
  -1   5  10        2.36        1.50      4.39 o 
   0   5  10       21.12       20.96      5.08 o 
   1   5  10       11.88       11.18      4.06 o 
   2   5  10        0.10       -1.21      3.95 o 
   3   5  10        4.59        4.51      4.19 o 
   4   5  10        6.37        7.42      4.09 o 
   5   5  10        4.15        0.58      6.32 o 
   6   5  10       34.63       40.46      7.74 o 
   7   5  10        9.13       19.57      7.20 o 
   8   5  10        0.05        0.79      6.61 o 
   9   5  10       22.02       11.70      7.40 o 
  10   5  10       27.53       39.04     14.81 o 
 -35   1  11        1.28       -1.06      7.08 o 
 -34   1  11        0.19       -4.96      4.96 o 
 -33   1  11        3.12       -4.95      4.95 o 
 -32   1  11        1.24       -0.19      4.38 o 
 -31   1  11        0.18       -0.90      4.09 o 
 -30   1  11        3.31       -3.99      3.99 o 
 -29   1  11        0.78       -0.22      3.91 o 
 -28   1  11        2.30        4.14      3.91 o 
 -27   1  11       11.40        5.99      3.89 o 
 -26   1  11      118.74      124.17      6.22 o 
 -25   1  11      438.28      464.82     14.94 o 
 -24   1  11       12.63       16.02      3.89 o 
 -23   1  11        2.99        2.90      3.60 o 
 -22   1  11       26.75       21.02      3.51 o 
 -21   1  11      108.12       97.25      4.37 o 
 -20   1  11      224.17      202.84      4.70 o 
 -19   1  11      285.09      275.46      5.76 o 
 -18   1  11      181.39      176.80      4.34 o 
 -17   1  11       16.16       19.89      2.02 o 
 -16   1  11      146.66      150.84      3.77 o 
 -15   1  11       82.11      112.26      3.21 o 
 -14   1  11      315.62      268.85      5.67 o 
 -13   1  11      342.87      329.34      5.85 o 
 -12   1  11      250.19      249.29      4.85 o 
 -11   1  11      146.67      148.51      3.84 o 
 -10   1  11       59.39       71.36      2.46 o 
  -9   1  11        5.46        6.87      1.37 o 
  -8   1  11        9.86       16.86      1.50 o 
  -7   1  11       29.49       35.87      1.76 o 
  -6   1  11       15.90       18.23      1.66 o 
  -5   1  11      212.18      331.62      6.17 o 
  -4   1  11     1071.65     1111.73     17.10 o 
  -3   1  11       56.66       63.77      2.77 o 
  -2   1  11       44.11       43.97      3.23 o 
  -1   1  11       65.10       61.07      3.28 o 
   0   1  11       19.55       19.73      2.07 o 
   1   1  11        6.77       16.12      2.40 o 
   2   1  11       90.30       99.66      4.33 o 
   3   1  11      138.11      139.09      5.92 o 
   4   1  11       65.47       71.54      4.14 o 
   5   1  11        6.98       32.39      2.91 o 
   6   1  11      316.12      304.23      7.42 o 
   7   1  11       91.49       92.41      3.90 o 
   8   1  11      117.97      119.26      4.33 o 
   9   1  11       78.26       83.44      3.72 o 
  10   1  11       28.43       47.40      3.14 o 
  11   1  11        2.42       18.24      2.94 o 
  12   1  11        5.67        9.97      2.99 o 
  13   1  11       19.91       18.36      3.26 o 
  14   1  11       15.87       10.28      3.18 o 
  15   1  11        0.00       -3.08      3.08 o 
  16   1  11      164.08      186.16      7.67 o 
  17   1  11      238.96      218.29      8.27 o 
  18   1  11        3.10        3.38      3.80 o 
  19   1  11        0.45       -1.99      4.41 o 
  20   1  11       13.63        3.92      4.91 o 
  21   1  11       13.16        5.19      5.05 o 
  22   1  11        3.73        2.92      5.01 o 
  23   1  11        0.00        6.89      5.10 o 
  24   1  11        1.19        3.01      5.15 o 
  25   1  11        1.33       -5.15      5.15 o 
  26   1  11        0.50       -4.96      5.47 o 
 -33   2  11        0.00       -4.60      4.60 o 
 -32   2  11        0.02        1.80      4.70 o 
 -31   2  11        0.35        0.78      4.40 o 
 -30   2  11        0.50       -1.74      4.20 o 
 -29   2  11        0.02       -3.53      4.06 o 
 -28   2  11        2.39       -0.94      4.12 o 
 -27   2  11       14.52       12.55      4.37 o 
 -26   2  11       18.32       23.05      3.85 o 
 -25   2  11      232.76      207.03      7.35 o 
 -24   2  11       12.34        9.13      3.46 o 
 -23   2  11        5.34        7.41      5.06 o 
 -22   2  11       15.92       10.35      3.30 o 
 -21   2  11       21.70       21.46      3.37 o 
 -20   2  11        9.13        4.99      3.48 o 
 -19   2  11        0.42        1.05      2.87 o 
 -18   2  11       42.54       38.24      3.19 o 
 -17   2  11      206.65      198.28      6.44 o 
 -16   2  11      946.70      881.49     17.56 o 
 -15   2  11      106.27      126.35      5.50 o 
 -14   2  11      114.28      122.07      6.97 o 
 -13   2  11       54.65       50.56      3.07 o 
 -12   2  11       11.18        9.09      2.86 o 
 -11   2  11        4.66        6.11      1.98 o 
 -10   2  11       76.25       79.71      4.26 o 
  -9   2  11      236.24      228.14      5.82 o 
  -8   2  11      365.91      331.37      7.32 o 
  -7   2  11      320.66      285.14      5.43 o 
  -6   2  11      201.57      183.70      4.14 o 
  -5   2  11      606.57      584.49      9.67 o 
  -4   2  11      400.58      469.50      8.59 o 
  -3   2  11        4.96       14.85      2.41 o 
  -2   2  11       20.17       34.17      1.96 o 
  -1   2  11       90.64      102.11      3.38 o 
   0   2  11      125.88      128.51      4.13 o 
   1   2  11       86.80       87.24      3.50 o 
   2   2  11       29.02       32.89      3.00 o 
   3   2  11        0.35        1.54      2.77 o 
   4   2  11       20.24       26.59      3.68 o 
   5   2  11      232.94      228.27      7.90 o 
   6   2  11       28.26       33.20      3.85 o 
   7   2  11        5.63       67.09      4.95 o 
   8   2  11        0.99        6.27      3.42 o 
   9   2  11        2.92        4.27      3.49 o 
  10   2  11        8.01        3.41      3.52 o 
  11   2  11        1.85       -3.78      4.87 o 
  12   2  11        2.05        6.54      3.70 o 
  13   2  11        8.39       10.67      3.78 o 
  14   2  11        4.94        3.33      3.75 o 
  15   2  11        5.93        7.62      3.88 o 
  16   2  11       98.22       82.59      5.55 o 
  17   2  11      142.42      122.21      6.26 o 
  18   2  11       15.46        8.43      4.26 o 
  19   2  11       14.82       12.80      4.33 o 
  20   2  11        1.18       -3.70      4.17 o 
  21   2  11        2.44        5.11      5.11 o 
  22   2  11       16.17        8.98      5.35 o 
  23   2  11       26.66       24.65      6.04 o 
  24   2  11       25.53       24.66      5.97 o 
 -30   3  11        7.92        3.47      5.15 o 
 -29   3  11       14.26        5.72      4.97 o 
 -28   3  11        2.52       -3.95      4.16 o 
 -27   3  11        3.45        5.03      5.52 o 
 -26   3  11       14.51        9.92      4.11 o 
 -25   3  11       52.69       62.55      4.95 o 
 -24   3  11       46.69       59.27      4.68 o 
 -23   3  11       56.49       62.21      4.62 o 
 -22   3  11       33.43       36.65      3.85 o 
 -21   3  11        7.47        4.81      3.06 o 
 -20   3  11        0.22        4.40      2.96 o 
 -19   3  11        5.70       10.14      2.64 o 
 -18   3  11        0.26       -0.56      4.04 o 
 -17   3  11       17.56       17.33      4.95 o 
 -16   3  11      173.21      175.98     10.67 o 
 -15   3  11       59.02       73.74      3.95 o 
 -14   3  11      211.40      210.84      6.73 o 
 -13   3  11       95.10       83.36      4.17 o 
 -12   3  11      515.93      499.74     13.49 o 
 -11   3  11      535.83      514.53     12.52 o 
 -10   3  11      311.49      283.71      8.14 o 
  -9   3  11       78.81       81.77      4.78 o 
  -8   3  11        0.17       -3.46      3.46 o 
  -7   3  11       52.57       45.23      3.52 o 
  -6   3  11      110.65      117.93      4.55 o 
  -5   3  11      484.39      412.48      9.64 o 
  -4   3  11       32.88       77.23      4.69 o 
  -3   3  11       14.40       23.98      3.64 o 
  -2   3  11        2.76       -1.63      3.24 o 
  -1   3  11       14.85       21.54      2.45 o 
   0   3  11        7.22       11.09      2.45 o 
   1   3  11        4.30       20.34      2.63 o 
   2   3  11       41.97       71.33      4.17 o 
   3   3  11       57.14       83.53      4.85 o 
   4   3  11       17.48       24.94      3.49 o 
   5   3  11       18.63       33.27      3.93 o 
   6   3  11       81.50       94.36      5.25 o 
   7   3  11      414.76      380.07     11.16 o 
   8   3  11       13.72       10.70      3.76 o 
   9   3  11        0.00       -3.46      3.46 o 
  10   3  11        5.48        8.08      3.68 o 
  11   3  11        5.49        8.46      3.81 o 
  12   3  11        0.04        2.54      3.97 o 
  13   3  11       10.52       14.02      4.07 o 
  14   3  11       20.33       33.67      4.44 o 
  15   3  11       18.38       19.47      4.22 o 
  16   3  11       22.61       33.35      4.64 o 
  17   3  11        0.88        3.56      5.74 o 
  18   3  11        6.14        4.96      4.26 o 
  19   3  11        6.85        6.55      4.46 o 
  20   3  11        1.61       -4.19      4.19 o 
  21   3  11        0.35        4.61      4.54 o 
 -25   4  11       21.98       21.83      6.89 o 
 -24   4  11        1.65        5.08      6.31 o 
 -23   4  11        7.87        9.54      6.35 o 
 -22   4  11       21.15       13.68      7.78 o 
 -21   4  11       10.43       -1.79      7.16 o 
 -20   4  11        0.32       -4.55      4.55 o 
 -19   4  11       23.35       32.46      5.23 o 
 -18   4  11       67.02       82.88      6.31 o 
 -17   4  11      120.80      130.87      8.71 o 
 -16   4  11      199.89      203.88      8.84 o 
 -15   4  11      105.58      116.84      7.01 o 
 -14   4  11       18.60       21.51      5.01 o 
 -13   4  11       62.21       55.71      8.68 o 
 -12   4  11       84.74       86.60      4.43 o 
 -11   4  11       17.96       20.05      3.17 o 
 -10   4  11        1.57       -0.91      3.43 o 
  -9   4  11       19.97       15.37      3.34 o 
  -8   4  11       26.21       25.32      3.62 o 
  -7   4  11       17.08       21.46      3.57 o 
  -6   4  11        9.47       10.14      3.14 o 
  -5   4  11      360.07      336.84      8.77 o 
  -4   4  11      140.35      170.95      6.02 o 
  -3   4  11       77.60       88.20      4.99 o 
  -2   4  11        7.12       11.45      3.89 o 
  -1   4  11        5.73        2.99      3.73 o 
   0   4  11       29.39       27.91      4.23 o 
   1   4  11       41.92       39.07      4.42 o 
   2   4  11       42.66       44.47      5.81 o 
   3   4  11       21.86       26.29      4.19 o 
   4   4  11        0.21        3.91      2.68 o 
   5   4  11       41.92       36.81      8.59 o 
   6   4  11      186.72      161.42     14.06 o 
   7   4  11       59.16       79.45      6.02 o 
   8   4  11        9.70       26.24      4.70 o 
   9   4  11       23.42       41.27      9.73 o 
  10   4  11       10.94        8.49      5.65 o 
  11   4  11        2.60        7.01      4.34 o 
  12   4  11        0.78        2.71      4.29 o 
  13   4  11       15.52       18.35      7.00 o 
  14   4  11       49.72       50.36      5.43 o 
  15   4  11       88.24       97.79      6.37 o 
  16   4  11        2.89        7.71      7.59 o 
 -16   5  11        4.77       -3.22      5.28 o 
 -15   5  11        0.82        0.52      5.88 o 
 -14   5  11        0.24        3.58      5.04 o 
 -13   5  11        5.44        2.50      5.01 o 
 -12   5  11        0.67       -1.56      3.41 o 
 -11   5  11        0.03        0.72      3.47 o 
 -10   5  11        0.63       -3.53      3.53 o 
  -9   5  11        1.57        4.73      3.74 o 
  -8   5  11        1.77        2.57      4.70 o 
  -7   5  11        0.35       -2.35      4.01 o 
  -6   5  11        5.73       16.86      4.36 o 
  -5   5  11        8.81       13.64      4.25 o 
  -4   5  11       11.72        9.74      4.43 o 
  -3   5  11       79.01       83.26      5.31 o 
  -2   5  11        2.40        5.63      3.94 o 
  -1   5  11       32.49       36.20      4.90 o 
   0   5  11       52.17       51.84      5.13 o 
   1   5  11       32.26       40.98      5.00 o 
   2   5  11       13.48        9.66      4.74 o 
   3   5  11        3.23        4.17      4.45 o 
   4   5  11        0.07        1.06      5.04 o 
   5   5  11        2.85        0.22      4.31 o 
   6   5  11        1.81        9.06      7.16 o 
   7   5  11        0.70        3.92      7.18 o 
 -35   0  12        2.62        0.14     10.09 o 
 -34   0  12        0.11        4.00      5.17 o 
 -33   0  12        2.17        8.03      5.24 o 
 -32   0  12        4.87       12.50      5.26 o 
 -31   0  12        4.57        7.51      6.21 o 
 -30   0  12        2.69        6.26      4.94 o 
 -29   0  12        0.70        3.24      4.84 o 
 -28   0  12        1.77        2.53      8.43 o 
 -27   0  12      123.67      137.63     11.93 o 
 -26   0  12     1391.58     1511.02     40.36 o 
 -25   0  12      187.83      185.48      8.44 o 
 -24   0  12       34.48       36.56      4.80 o 
 -23   0  12       11.60        2.07      3.97 o 
 -22   0  12       24.91       41.37      4.64 o 
 -21   0  12        2.21       47.40      4.78 o 
 -20   0  12       16.71       74.42      5.22 o 
 -19   0  12       71.34      109.99      5.96 o 
 -18   0  12       87.25      107.21      5.00 o 
 -17   0  12      123.12      108.76      4.96 o 
 -16   0  12      164.34      153.90      8.34 o 
 -15   0  12       84.79      117.10      5.97 o 
 -14   0  12        7.93       28.56      2.98 o 
 -13   0  12       66.44       56.63      3.39 o 
 -12   0  12      280.66      259.08      7.16 o 
 -11   0  12      395.25      383.13      8.41 o 
 -10   0  12      260.38      274.97      6.62 o 
  -9   0  12       48.45       56.51      4.65 o 
  -8   0  12        4.86        3.54      2.30 o 
  -7   0  12       27.84       48.99      3.51 o 
  -6   0  12       18.29      100.45      7.07 o 
  -5   0  12     3472.08     4101.55     89.85 o 
  -4   0  12     1088.57     1156.64     26.79 o 
  -3   0  12      360.83      373.88      9.92 o 
  -2   0  12        8.52        5.01      2.68 o 
  -1   0  12       18.32       22.12      3.90 o 
   0   0  12       24.57       37.12      4.12 o 
   1   0  12        2.56       26.83      3.99 o 
   2   0  12       10.96       34.81      4.09 o 
   3   0  12       79.54       90.75      5.71 o 
   4   0  12      235.10      194.62      8.25 o 
   5   0  12      440.03      385.33     12.60 o 
   6   0  12      180.91      165.21      7.90 o 
   7   0  12        2.28       12.26      3.91 o 
   8   0  12      183.07      178.74     13.41 o 
   9   0  12      577.60      519.90     15.98 o 
  10   0  12      776.31      680.81     19.90 o 
  11   0  12      560.43      514.23     22.83 o 
  12   0  12      203.19      183.01      8.37 o 
  13   0  12       11.88       19.00      4.26 o 
  14   0  12        5.59        9.32      5.39 o 
  15   0  12        6.30       35.05      6.12 o 
  16   0  12     1946.57     1791.70     58.55 o 
  17   0  12      341.62      317.71     14.70 o 
  18   0  12        8.11       10.16      9.97 o 
  19   0  12       44.10       44.52      6.62 o 
  20   0  12       51.62       56.68      7.33 o 
  21   0  12       25.60       13.74      6.55 o 
  22   0  12       11.61        9.86      6.56 o 
  23   0  12       15.83        9.95      9.62 o 
  24   0  12       17.02       12.90     10.19 o 
  25   0  12        6.35       -3.33      9.67 o 
 -34   1  12        3.49       -2.26      5.19 o 
 -33   1  12       11.84        8.15      6.64 o 
 -32   1  12       15.67       16.59      5.52 o 
 -31   1  12       10.46        9.84      4.51 o 
 -30   1  12        2.03       -1.92      4.12 o 
 -29   1  12        3.05        8.32      4.22 o 
 -28   1  12        8.72       11.67      4.11 o 
 -27   1  12        5.46       29.36      4.41 o 
 -26   1  12        2.60        7.98      3.93 o 
 -25   1  12       51.61       54.49      4.86 o 
 -24   1  12        0.00       -3.59      3.64 o 
 -23   1  12       23.03       17.16      3.60 o 
 -22   1  12       52.35       46.79      2.91 o 
 -21   1  12       57.25       49.46      2.96 o 
 -20   1  12       40.11       36.50      2.77 o 
 -19   1  12        9.10       10.17      2.21 o 
 -18   1  12        9.48        4.34      2.17 o 
 -17   1  12       57.91       57.16      2.94 o 
 -16   1  12        0.99       32.34      2.29 o 
 -15   1  12      166.91      165.24      4.30 o 
 -14   1  12        8.73       40.12      2.56 o 
 -13   1  12        0.13       14.35      2.23 o 
 -12   1  12        0.06       -1.78      1.78 o 
 -11   1  12       10.97       10.33      2.02 o 
 -10   1  12       42.03       53.64      2.52 o 
  -9   1  12       72.32       86.74      2.64 o 
  -8   1  12       60.10       73.39      2.51 o 
  -7   1  12        1.32        4.54      1.81 o 
  -6   1  12       55.13       79.29      2.76 o 
  -5   1  12      217.40      217.57      4.91 o 
  -4   1  12      455.65      455.45      9.75 o 
  -3   1  12        3.17        5.37      2.24 o 
  -2   1  12      150.78      151.74      4.32 o 
  -1   1  12      337.58      300.92      6.44 o 
   0   1  12      284.49      245.66      6.65 o 
   1   1  12       94.32       73.33      4.51 o 
   2   1  12        3.66        4.17      3.01 o 
   3   1  12      198.29      179.28      6.19 o 
   4   1  12      440.56      378.35      9.65 o 
   5   1  12      128.78      122.84      4.98 o 
   6   1  12      424.77      384.30      9.69 o 
   7   1  12       36.91       35.09      3.39 o 
   8   1  12        0.05       -1.92      2.81 o 
   9   1  12        2.96       -2.72      2.72 o 
  10   1  12        6.04        9.56      3.51 o 
  11   1  12        6.30       15.17      3.63 o 
  12   1  12        2.61        6.57      3.63 o 
  13   1  12        3.64        3.78      3.68 o 
  14   1  12       18.64       21.50      4.11 o 
  15   1  12       68.90       67.73      5.27 o 
  16   1  12       85.64       78.95      5.45 o 
  17   1  12      253.44      227.43      8.65 o 
  18   1  12       14.69       13.47      4.86 o 
  19   1  12        1.00       -0.94      5.71 o 
  20   1  12        1.74       -0.12      4.88 o 
  21   1  12        2.98       10.46      5.24 o 
  22   1  12        7.94        1.67      5.24 o 
  23   1  12        9.86        5.04      5.43 o 
  24   1  12        9.35        9.30      5.95 o 
 -32   2  12        4.45        0.71      4.96 o 
 -31   2  12        4.61        3.69      4.71 o 
 -30   2  12        3.19        2.94      6.11 o 
 -29   2  12        0.47        0.43      4.25 o 
 -28   2  12        9.99        8.33      4.28 o 
 -27   2  12       43.41       47.58      5.00 o 
 -26   2  12       21.89       27.58      4.04 o 
 -25   2  12        2.05       -1.47      3.38 o 
 -24   2  12       43.99       44.66      5.74 o 
 -23   2  12       67.19       77.02      4.74 o 
 -22   2  12       25.80       22.41      3.64 o 
 -21   2  12        0.31        0.91      3.17 o 
 -20   2  12       45.09       45.46      3.78 o 
 -19   2  12       92.50      100.44      4.81 o 
 -18   2  12       44.51       48.85      3.78 o 
 -17   2  12        0.00        3.55      2.79 o 
 -16   2  12      488.59      531.46     11.70 o 
 -15   2  12     1949.85     1885.62     35.30 o 
 -14   2  12      241.75      228.89      6.58 o 
 -13   2  12       48.02       44.77      3.27 o 
 -12   2  12       10.85        7.82      2.72 o 
 -11   2  12        6.07        5.32      2.43 o 
 -10   2  12       78.74       82.71      3.57 o 
  -9   2  12      144.63      154.24      4.72 o 
  -8   2  12       78.04       87.10      2.76 o 
  -7   2  12        1.24        8.60      1.76 o 
  -6   2  12      131.91      125.19      3.46 o 
  -5   2  12       62.54       62.71      3.46 o 
  -4   2  12        8.68       14.46      2.47 o 
  -3   2  12       96.90      104.30      3.77 o 
  -2   2  12      192.17      189.60      5.46 o 
  -1   2  12      185.19      179.34      5.09 o 
   0   2  12       95.99       94.64      3.67 o 
   1   2  12       12.35       10.02      2.83 o 
   2   2  12        5.18        3.66      2.63 o 
   3   2  12       23.78       23.65      3.27 o 
   4   2  12       47.17       69.22      4.68 o 
   5   2  12      987.79      980.07     23.62 o 
   6   2  12      974.23      891.00     21.74 o 
   7   2  12       17.15       22.43      4.13 o 
   8   2  12       35.25       35.73      4.53 o 
   9   2  12        0.00       10.28      3.72 o 
  10   2  12        2.48       -1.21      3.63 o 
  11   2  12        2.54        0.61      3.73 o 
  12   2  12       37.09       33.98      4.50 o 
  13   2  12       58.22       53.62      4.95 o 
  14   2  12       26.44       23.16      4.45 o 
  15   2  12        0.01       -1.96      3.91 o 
  16   2  12        4.52        4.97      3.99 o 
  17   2  12        0.21        1.41      4.20 o 
  18   2  12        0.25       14.24      4.55 o 
  19   2  12       14.81        7.04      4.40 o 
  20   2  12       22.25       23.55      5.72 o 
  21   2  12       13.27       15.30      7.61 o 
  22   2  12        3.11        4.68      5.59 o 
 -29   3  12       36.18       36.58      7.65 o 
 -28   3  12        8.22        2.59      4.57 o 
 -27   3  12       10.95       15.63      5.24 o 
 -26   3  12        1.43        9.72      4.30 o 
 -25   3  12       90.68      103.65      7.52 o 
 -24   3  12       65.75       60.37      5.07 o 
 -23   3  12       10.95       11.85      3.91 o 
 -22   3  12        3.07        0.95      3.53 o 
 -21   3  12       35.73       32.92      4.13 o 
 -20   3  12       59.96       64.95      5.33 o 
 -19   3  12       45.49       48.44      4.16 o 
 -18   3  12        8.90        5.38      4.95 o 
 -17   3  12        0.12       15.19      3.24 o 
 -16   3  12      204.85      203.89      6.96 o 
 -15   3  12       53.74       65.96      4.19 o 
 -14   3  12      156.67      161.84      6.12 o 
 -13   3  12      143.02      143.18      6.59 o 
 -12   3  12       77.24       75.04      4.28 o 
 -11   3  12       23.89       17.24      3.17 o 
 -10   3  12        1.76       -0.74      3.02 o 
  -9   3  12       92.77       99.32      4.85 o 
  -8   3  12      276.10      270.93      8.04 o 
  -7   3  12      311.18      282.62      8.33 o 
  -6   3  12      119.95      113.19      4.70 o 
  -5   3  12      204.65      186.95      6.10 o 
  -4   3  12       36.36       53.66      4.39 o 
  -3   3  12      100.63      127.88      5.96 o 
  -2   3  12      133.41      145.96      6.42 o 
  -1   3  12      121.79      122.76      7.74 o 
   0   3  12       55.92       55.30      3.65 o 
   1   3  12        5.46        7.59      2.80 o 
   2   3  12        2.58        8.90      2.70 o 
   3   3  12        9.23       18.87      3.75 o 
   4   3  12        8.86       21.64      3.56 o 
   5   3  12      106.85      121.40      5.46 o 
   6   3  12       18.80       45.14      4.19 o 
   7   3  12      117.67      121.72      6.07 o 
   8   3  12       13.66       23.34      4.21 o 
   9   3  12        0.70        2.38      4.19 o 
  10   3  12        0.19        5.94      3.84 o 
  11   3  12        0.43       -1.76      3.76 o 
  12   3  12        0.08        1.85      3.91 o 
  13   3  12        0.44        5.37      4.91 o 
  14   3  12        1.17        7.98      4.32 o 
  15   3  12        0.21       12.86      4.38 o 
  16   3  12       38.12       48.29      5.31 o 
  17   3  12        0.36        8.50      4.63 o 
  18   3  12        0.00       -0.63      4.50 o 
  19   3  12        3.33        0.91      4.57 o 
 -24   4  12        0.70       -3.55      3.55 o 
 -23   4  12        1.04       -6.00      6.00 o 
 -22   4  12        6.38        4.68      6.35 o 
 -21   4  12       12.51       17.59      6.28 o 
 -20   4  12        7.40        0.64      5.70 o 
 -19   4  12        0.28        8.92      5.97 o 
 -18   4  12       28.54       30.83      6.31 o 
 -17   4  12       72.41       70.87      6.34 o 
 -16   4  12        7.71        6.91      5.98 o 
 -15   4  12        0.37        3.80      3.05 o 
 -14   4  12       29.45       36.29      3.77 o 
 -13   4  12        2.89       -0.41      3.16 o 
 -12   4  12        6.47        3.59      3.29 o 
 -11   4  12       29.25       18.30      3.52 o 
 -10   4  12       44.81       34.52      3.80 o 
  -9   4  12       39.91       37.41      3.89 o 
  -8   4  12       20.72       20.56      3.65 o 
  -7   4  12        0.42        9.50      3.52 o 
  -6   4  12      171.31      162.57      5.97 o 
  -5   4  12       58.09       47.60      4.03 o 
  -4   4  12      170.04      184.35      6.38 o 
  -3   4  12       76.84       76.23      4.93 o 
  -2   4  12       18.15       18.45      4.25 o 
  -1   4  12        6.42        7.10      4.00 o 
   0   4  12        2.33        7.60      4.01 o 
   1   4  12        0.39        1.18      4.15 o 
   2   4  12       13.98       19.85      4.29 o 
   3   4  12       44.87       49.74      5.12 o 
   4   4  12       57.84       59.41      3.78 o 
   5   4  12        0.09        3.88      4.01 o 
   6   4  12        0.01        7.30      4.53 o 
   7   4  12        8.26       21.92      9.00 o 
   8   4  12       11.97       10.31      4.77 o 
   9   4  12        7.85        2.89      4.52 o 
  10   4  12        0.59        8.41      4.65 o 
  11   4  12       12.40       17.46      6.84 o 
  12   4  12       22.21       27.77      7.56 o 
  13   4  12       19.92       25.19      5.09 o 
  14   4  12        1.95       -4.31      4.63 o 
 -14   5  12        2.55       -2.21      3.55 o 
 -13   5  12        0.06       -1.24      3.66 o 
 -12   5  12        3.60        8.39      3.84 o 
 -11   5  12        2.10        2.84      3.77 o 
 -10   5  12        0.04        1.17      3.93 o 
  -9   5  12        4.49        3.75      3.99 o 
  -8   5  12       13.16       11.76      4.42 o 
  -7   5  12        7.71        8.92      4.57 o 
  -6   5  12       59.00       52.99      5.47 o 
  -5   5  12        0.03        8.24      4.47 o 
  -4   5  12        2.12        9.12      4.22 o 
  -3   5  12       44.41       49.97      4.91 o 
  -2   5  12       16.69       20.03      4.47 o 
  -1   5  12        0.99        2.31      4.47 o 
   0   5  12       15.32       17.43      6.19 o 
   1   5  12       28.08       34.99      5.00 o 
   2   5  12       29.06       37.83      6.32 o 
   3   5  12       15.85       23.73      5.36 o 
   4   5  12        1.85       -1.01      4.70 o 
 -33   1  13        7.01       -5.27      5.27 o 
 -32   1  13        0.43       -2.03      5.07 o 
 -31   1  13       16.70       10.96      4.82 o 
 -30   1  13       36.71       34.28      5.01 o 
 -29   1  13       16.93       20.66      4.56 o 
 -28   1  13        0.60        5.18      5.03 o 
 -27   1  13       60.29       57.33      5.77 o 
 -26   1  13      133.39      142.59      8.09 o 
 -25   1  13        0.21       -3.81      3.81 o 
 -24   1  13        3.09        3.78      3.94 o 
 -23   1  13        0.64       -3.32      3.32 o 
 -22   1  13        0.16       -0.14      2.27 o 
 -21   1  13        2.55       10.71      2.68 o 
 -20   1  13       10.97       16.07      2.65 o 
 -19   1  13       25.02       29.54      2.81 o 
 -18   1  13       71.32       66.31      3.19 o 
 -17   1  13      107.70      123.01      4.88 o 
 -16   1  13       29.33       36.17      2.68 o 
 -15   1  13       49.07       47.62      3.17 o 
 -14   1  13       23.74       18.99      2.48 o 
 -13   1  13      241.55      216.38      5.62 o 
 -12   1  13      341.27      315.27      6.65 o 
 -11   1  13      186.46      175.91      4.72 o 
 -10   1  13       21.32       21.99      2.16 o 
  -9   1  13        8.48        5.97      1.92 o 
  -8   1  13       20.08       13.67      1.89 o 
  -7   1  13       13.22       12.61      1.93 o 
  -6   1  13      236.89      258.28      5.73 o 
  -5   1  13      517.33      488.22      9.15 o 
  -4   1  13       10.70        6.71      2.70 o 
  -3   1  13        1.29        1.11      2.47 o 
  -2   1  13        0.07       -2.43      2.43 o 
  -1   1  13       28.99       17.63      2.75 o 
   0   1  13      148.22      124.44      4.67 o 
   1   1  13      263.42      230.79      6.53 o 
   2   1  13      202.99      175.47      6.11 o 
   3   1  13       22.50       21.60      3.25 o 
   4   1  13       45.95       48.47      3.76 o 
   5   1  13       96.50       88.83      4.39 o 
   6   1  13      449.83      380.32      9.85 o 
   7   1  13       98.09       93.08      4.66 o 
   8   1  13       14.07       16.69      3.34 o 
   9   1  13      155.65      142.21      6.40 o 
  10   1  13      215.11      195.40      7.66 o 
  11   1  13      140.81      123.99      6.12 o 
  12   1  13       48.29       50.56      4.74 o 
  13   1  13        2.87        3.85      3.88 o 
  14   1  13       29.81       30.96      7.06 o 
  15   1  13      354.26      298.85     10.14 o 
  16   1  13        4.80        8.13      4.80 o 
  17   1  13      176.58      167.42      8.80 o 
  18   1  13       70.79       75.54     11.52 o 
  19   1  13        0.72        5.28      5.25 o 
  20   1  13       11.61       10.00      6.38 o 
  21   1  13       14.89       14.33      9.02 o 
  22   1  13        2.97       -1.91      5.47 o 
 -31   2  13        3.25        3.87      5.53 o 
 -30   2  13        6.67       -0.17      4.67 o 
 -29   2  13       10.44       12.01      4.87 o 
 -28   2  13        7.32       15.42      4.57 o 
 -27   2  13       21.48       15.22      4.10 o 
 -26   2  13      170.99      163.46      6.82 o 
 -25   2  13       58.62       68.21      5.11 o 
 -24   2  13       66.21       70.05      4.82 o 
 -23   2  13       75.47       73.86      4.82 o 
 -22   2  13       31.88       34.53      4.01 o 
 -21   2  13        0.36       -3.26      3.26 o 
 -20   2  13       24.77       19.67      3.62 o 
 -19   2  13       84.10       83.70      5.35 o 
 -18   2  13       80.85       84.52      4.61 o 
 -17   2  13       11.70       13.39      3.43 o 
 -16   2  13      121.97      127.79      5.32 o 
 -15   2  13        2.37        2.22      2.82 o 
 -14   2  13       49.38       42.32      3.42 o 
 -13   2  13        2.66        3.34      2.87 o 
 -12   2  13       71.66       67.94      3.76 o 
 -11   2  13      231.76      212.65      6.38 o 
 -10   2  13      255.95      241.28      6.80 o 
  -9   2  13      107.11      102.72      3.00 o 
  -8   2  13        1.06        2.28      2.06 o 
  -7   2  13      216.62      215.84      5.31 o 
  -6   2  13      938.88      852.78     14.60 o 
  -5   2  13      111.78      137.63      5.87 o 
  -4   2  13      435.42      407.73      8.52 o 
  -3   2  13      146.72      158.17      6.51 o 
  -2   2  13        0.45       -0.83      3.13 o 
  -1   2  13       83.74       87.60      3.72 o 
   0   2  13      139.70      127.26      4.28 o 
   1   2  13       65.72       64.99      4.27 o 
   2   2  13        2.72        7.66      3.08 o 
   3   2  13        8.30        6.85      3.19 o 
   4   2  13        3.93        5.99      3.63 o 
   5   2  13      158.10      168.19      7.00 o 
   6   2  13        2.62       15.19      3.76 o 
   7   2  13      110.50       96.14      5.96 o 
   8   2  13       76.87       75.81      5.18 o 
   9   2  13        9.89       13.04      4.00 o 
  10   2  13        0.07       -2.00      3.68 o 
  11   2  13        2.14       -0.49      3.73 o 
  12   2  13        0.38        6.76      3.97 o 
  13   2  13        2.71        7.95      4.05 o 
  14   2  13       36.06       50.01      5.08 o 
  15   2  13      142.03      137.03      6.95 o 
  16   2  13        0.45        7.66      4.41 o 
  17   2  13       52.33       50.08     10.89 o 
  18   2  13       12.84       20.28      4.84 o 
  19   2  13        3.00        1.49      5.19 o 
  20   2  13       37.45       41.01      6.54 o 
  21   2  13       83.69       80.98      7.36 o 
 -28   3  13        7.88       10.79      4.89 o 
 -27   3  13       23.04       15.99      4.88 o 
 -26   3  13        4.05        3.14      4.62 o 
 -25   3  13        0.78       -4.18      4.18 o 
 -24   3  13       18.18        4.94      4.34 o 
 -23   3  13       27.73       22.23      4.47 o 
 -22   3  13       15.85       10.52      4.02 o 
 -21   3  13        4.23       -1.84      3.74 o 
 -20   3  13        2.49        7.62      3.83 o 
 -19   3  13        6.05        3.63      3.54 o 
 -18   3  13        0.92       -1.03      3.51 o 
 -17   3  13       46.99       45.78      4.50 o 
 -16   3  13      488.78      466.78     12.04 o 
 -15   3  13        4.46       15.50      3.61 o 
 -14   3  13       18.37       22.44      3.56 o 
 -13   3  13        0.39        2.78      3.25 o 
 -12   3  13       25.29       23.35      3.75 o 
 -11   3  13       88.15       84.14      7.77 o 
 -10   3  13      127.81      124.41      5.49 o 
  -9   3  13      124.04      109.32      5.20 o 
  -8   3  13       79.86       71.53      4.51 o 
  -7   3  13       51.93       42.30      4.39 o 
  -6   3  13       12.35       14.11      3.13 o 
  -5   3  13       63.50       69.21      4.18 o 
  -4   3  13        2.13        2.65      3.28 o 
  -3   3  13        0.95        6.61      3.71 o 
  -2   3  13        5.13        7.72      3.78 o 
  -1   3  13       45.11       48.69      3.59 o 
   0   3  13       90.33       84.53      4.38 o 
   1   3  13       78.88       74.28      4.23 o 
   2   3  13       48.25       49.46      3.84 o 
   3   3  13       64.04       69.84      5.30 o 
   4   3  13      175.14      180.26      7.64 o 
   5   3  13      294.56      271.86      8.46 o 
   6   3  13       40.03       45.09      4.96 o 
   7   3  13        0.22       -0.60      3.58 o 
   8   3  13        0.59        2.88      3.83 o 
   9   3  13        3.80        6.01      3.95 o 
  10   3  13        2.64        7.42      6.32 o 
  11   3  13        0.26        1.65      4.78 o 
  12   3  13        0.64        1.94      5.19 o 
  13   3  13        3.87        5.20      4.37 o 
  14   3  13        5.61        3.72      4.54 o 
  15   3  13        9.77       15.13      4.76 o 
  16   3  13        0.99        2.62      4.64 o 
  17   3  13       20.51       26.91      5.06 o 
 -22   4  13       12.56       19.35      4.27 o 
 -21   4  13       19.12       23.28      4.30 o 
 -20   4  13       17.52       16.31      4.24 o 
 -19   4  13        4.08        3.78      3.78 o 
 -18   4  13        3.07       -0.67      4.58 o 
 -17   4  13       70.68       63.08      4.55 o 
 -16   4  13       10.12       16.63      4.18 o 
 -15   4  13      112.90      108.91      5.56 o 
 -14   4  13       17.62        9.84      3.58 o 
 -13   4  13        0.07       -3.37      3.37 o 
 -12   4  13        1.14        5.23      3.57 o 
 -11   4  13        7.48        9.20      4.26 o 
 -10   4  13       21.12       22.27      5.84 o 
  -9   4  13       30.44       32.48      4.11 o 
  -8   4  13       18.28       19.36      3.94 o 
  -7   4  13        6.38       16.60      3.90 o 
  -6   4  13       46.31       50.41      4.48 o 
  -5   4  13       71.84       74.69      4.57 o 
  -4   4  13      164.66      155.74      5.95 o 
  -3   4  13       75.60       75.55      4.75 o 
  -2   4  13       53.78       59.77      5.31 o 
  -1   4  13       68.83       75.71      5.48 o 
   0   4  13       57.03       54.82      5.15 o 
   1   4  13       21.48       19.89      4.47 o 
   2   4  13        1.42        4.05      4.24 o 
   3   4  13        0.27        0.69      4.12 o 
   4   4  13        0.16        8.46      4.38 o 
   5   4  13      193.85      161.99      6.77 o 
   6   4  13        0.00        8.44      6.75 o 
   7   4  13       19.77       18.66      5.24 o 
   8   4  13       21.28       13.90      5.04 o 
   9   4  13        5.26        3.56      4.96 o 
  10   4  13        2.52        2.04      6.41 o 
  11   4  13        4.52        8.76      5.02 o 
  12   4  13       12.88       18.18      5.37 o 
  -9   5  13        4.94        7.40      4.60 o 
  -8   5  13       16.63       19.53      4.91 o 
  -7   5  13       26.82       29.86      5.08 o 
  -6   5  13       67.23       75.67      6.07 o 
  -5   5  13       59.71       68.07      5.89 o 
  -4   5  13       27.40       29.80      4.61 o 
  -3   5  13       51.17       51.76      5.94 o 
  -2   5  13       22.33       25.50      7.13 o 
 -33   0  14        9.58       10.89      5.34 o 
 -32   0  14       12.74       15.12      5.81 o 
 -31   0  14        7.86        1.55      5.53 o 
 -30   0  14        7.63        9.87      5.28 o 
 -29   0  14        0.22       -5.10      5.10 o 
 -28   0  14        8.39        3.88      5.28 o 
 -27   0  14       17.50       25.09      5.81 o 
 -26   0  14        5.73        8.70      5.19 o 
 -25   0  14       30.88       17.29      5.49 o 
 -24   0  14      107.87       94.41      6.36 o 
 -23   0  14       92.64       95.66      6.36 o 
 -22   0  14       21.54       14.37      4.50 o 
 -21   0  14        0.00       -3.83      3.83 o 
 -20   0  14        4.94        0.70      3.87 o 
 -19   0  14        0.46       -0.34      4.01 o 
 -18   0  14       24.11       31.28      6.85 o 
 -17   0  14      330.47      273.04      8.82 o 
 -16   0  14       23.29       22.34      3.49 o 
 -15   0  14        9.15        8.92      3.24 o 
 -14   0  14      123.27      102.37      5.03 o 
 -13   0  14      603.02      520.45     13.76 o 
 -12   0  14      924.13      784.59     19.30 o 
 -11   0  14      699.91      620.85     16.31 o 
 -10   0  14      237.25      210.86      7.40 o 
  -9   0  14        2.54        1.09      3.13 o 
  -8   0  14      193.39      161.41      6.54 o 
  -7   0  14      582.95      517.89     13.68 o 
  -6   0  14      384.86      333.96     11.50 o 
  -5   0  14      122.48      115.36      6.51 o 
  -4   0  14       76.79       73.78      5.54 o 
  -3   0  14      253.02      232.59      9.43 o 
  -2   0  14       54.34       59.61      5.44 o 
  -1   0  14       96.61       98.99      6.24 o 
   0   0  14      632.11      615.43     15.76 o 
   1   0  14     1039.29     1012.28     27.96 o 
   2   0  14      736.53      696.68     20.22 o 
   3   0  14      127.09      123.53      6.63 o 
   4   0  14      233.70      204.09      8.65 o 
   5   0  14      112.42      129.96      6.76 o 
   6   0  14      926.48      828.72     23.68 o 
   7   0  14      557.49      503.33     15.81 o 
   8   0  14      155.57      157.07      7.91 o 
   9   0  14        7.39       18.81      4.46 o 
  10   0  14       19.56       17.83      6.11 o 
  11   0  14       76.24       65.58      5.64 o 
  12   0  14       64.86       68.56     11.14 o 
  13   0  14        5.05        1.10      8.57 o 
  14   0  14       27.31       40.00     10.38 o 
  15   0  14       36.21       30.23     10.33 o 
  16   0  14       76.14       83.47     12.67 o 
  17   0  14        2.88        3.24      8.48 o 
  18   0  14       28.00       47.52     10.71 o 
  19   0  14       11.22       -0.38      9.52 o 
  20   0  14        1.95        5.14     10.19 o 
  21   0  14        0.82        5.09     10.14 o 
 -32   1  14        2.74       -2.12      5.27 o 
 -31   1  14        1.15       -5.76      5.76 o 
 -30   1  14        0.01       -1.01      4.44 o 
 -29   1  14        0.59        2.96      4.51 o 
 -28   1  14       15.51       15.87      4.54 o 
 -27   1  14      164.08      150.42      8.66 o 
 -26   1  14      157.79      168.51      7.55 o 
 -25   1  14       14.58       15.56      4.36 o 
 -24   1  14       28.43       29.60      3.99 o 
 -23   1  14       76.60       72.29      4.65 o 
 -22   1  14       48.34       46.24      3.19 o 
 -21   1  14        0.85        1.89      2.52 o 
 -20   1  14       53.18       52.63      3.41 o 
 -19   1  14      198.33      196.84      6.04 o 
 -18   1  14      310.77      279.84      7.37 o 
 -17   1  14       57.57       54.02      3.53 o 
 -16   1  14      462.07      434.75      9.12 o 
 -15   1  14        3.67        1.70      2.38 o 
 -14   1  14       97.70      102.93      3.87 o 
 -13   1  14       85.33       80.40      3.58 o 
 -12   1  14       23.36       20.84      3.10 o 
 -11   1  14        0.58       -1.80      3.67 o 
 -10   1  14       19.22       22.23      2.62 o 
  -9   1  14        8.84        8.89      2.24 o 
  -8   1  14       15.69       16.10      2.56 o 
  -7   1  14      230.05      216.53      8.96 o 
  -6   1  14        0.22        4.16      2.14 o 
  -5   1  14     1864.21     1801.74     31.00 o 
  -4   1  14      515.14      514.79      9.71 o 
  -3   1  14        2.67        2.89      2.44 o 
  -2   1  14      118.58      116.96      4.25 o 
  -1   1  14      239.17      202.61      5.62 o 
   0   1  14      179.04      168.24      5.21 o 
   1   1  14       63.13       60.44      3.74 o 
   2   1  14        6.41        7.87      3.06 o 
   3   1  14        0.12       -1.22      3.91 o 
   4   1  14       60.31       72.29      4.32 o 
   5   1  14       39.25       41.77      3.82 o 
   6   1  14      264.47      272.84      8.13 o 
   7   1  14      285.49      277.40      9.25 o 
   8   1  14       91.20      101.08      5.69 o 
   9   1  14        1.67        0.03      3.58 o 
  10   1  14       38.68       47.35      4.60 o 
  11   1  14      124.56      118.62      6.23 o 
  12   1  14      157.79      156.95      7.00 o 
  13   1  14       83.34       78.82      5.60 o 
  14   1  14       15.09       30.42      4.85 o 
  15   1  14      147.59      132.57      8.08 o 
  16   1  14      345.97      302.65     12.68 o 
  17   1  14       30.69       24.80      5.85 o 
  18   1  14        6.55       -0.35      5.32 o 
  19   1  14       17.06       13.10      5.55 o 
  20   1  14       10.55       13.75      5.79 o 
  21   1  14        2.90        6.98      5.65 o 
 -30   2  14        5.66       -2.50      4.78 o 
 -29   2  14        0.07        7.23      4.87 o 
 -28   2  14        2.84       -2.20      4.48 o 
 -27   2  14       29.39       32.28      4.58 o 
 -26   2  14       35.61       42.99      5.19 o 
 -25   2  14       19.49       18.50      4.12 o 
 -24   2  14       48.55       53.88      4.66 o 
 -23   2  14       30.42       20.94      4.10 o 
 -22   2  14        9.03        1.49      3.73 o 
 -21   2  14        0.38       -3.39      3.39 o 
 -20   2  14        1.39        0.30      3.49 o 
 -19   2  14       18.24       15.42      3.67 o 
 -18   2  14       24.61       29.18      4.25 o 
 -17   2  14       13.30        9.30      3.53 o 
 -16   2  14        0.62        0.86      3.29 o 
 -15   2  14       20.51       23.06      3.57 o 
 -14   2  14        3.68        4.08      3.19 o 
 -13   2  14       11.15       10.58      3.07 o 
 -12   2  14       52.76       51.39      3.77 o 
 -11   2  14       62.63       67.59      3.86 o 
 -10   2  14       39.49       40.89      3.41 o 
  -9   2  14        9.97        9.94      2.34 o 
  -8   2  14        0.05       -0.10      2.28 o 
  -7   2  14        0.95       -0.64      2.20 o 
  -6   2  14       38.36       40.79      2.79 o 
  -5   2  14       57.02       58.13      3.06 o 
  -4   2  14       22.86       23.96      2.61 o 
  -3   2  14        2.53        0.29      2.54 o 
  -2   2  14       40.84       37.94      3.05 o 
  -1   2  14      137.82      142.34      5.15 o 
   0   2  14      146.74      166.74      5.59 o 
   1   2  14       93.58      103.17      4.55 o 
   2   2  14       44.83       45.04      3.97 o 
   3   2  14        3.57        2.68      3.35 o 
   4   2  14       10.79        5.23      3.41 o 
   5   2  14       14.65       15.93      4.11 o 
   6   2  14       62.12       67.64      5.13 o 
   7   2  14        3.38        3.70      3.94 o 
   8   2  14        8.10       15.85      4.19 o 
   9   2  14        3.24       -3.06      3.89 o 
  10   2  14        9.55       11.30      4.59 o 
  11   2  14       67.49       70.88      5.45 o 
  12   2  14      120.42      127.45      6.66 o 
  13   2  14       89.13       96.70      6.24 o 
  14   2  14       21.91       25.58      4.75 o 
  15   2  14       33.74       42.68      5.22 o 
  16   2  14        7.47        3.84      4.73 o 
  17   2  14      158.20      156.95      7.94 o 
  18   2  14       78.33       61.88      6.99 o 
  19   2  14        3.41        2.62      5.71 o 
 -27   3  14        8.29        4.31      4.90 o 
 -26   3  14        2.76        6.48      4.89 o 
 -25   3  14       37.95       31.13      5.20 o 
 -24   3  14       42.13       46.70      5.43 o 
 -23   3  14       22.98       18.57      4.72 o 
 -22   3  14        4.49        3.25      4.28 o 
 -21   3  14        0.76       -0.40      4.00 o 
 -20   3  14        8.34       10.87      4.08 o 
 -19   3  14        8.83        1.96      4.05 o 
 -18   3  14        3.86       14.25      4.19 o 
 -17   3  14       66.87       60.89      5.07 o 
 -16   3  14      336.65      300.94     10.15 o 
 -15   3  14        0.54        0.80      3.83 o 
 -14   3  14       29.90       22.28      3.81 o 
 -13   3  14        7.43        9.65      3.62 o 
 -12   3  14        0.07       -1.92      3.29 o 
 -11   3  14        2.45        2.02      3.50 o 
 -10   3  14        2.16       -2.38      3.82 o 
  -9   3  14        0.89        1.44      3.38 o 
  -8   3  14        0.37       -1.87      3.36 o 
  -7   3  14        4.31        3.43      3.37 o 
  -6   3  14        1.22        3.13      3.11 o 
  -5   3  14        1.02        0.00      3.06 o 
  -4   3  14        2.85        2.19      3.34 o 
  -3   3  14        0.32       -1.27      3.76 o 
  -2   3  14        2.90        0.52      2.63 o 
  -1   3  14       13.21       12.81      3.04 o 
   0   3  14       20.53       18.25      3.33 o 
   1   3  14       20.50       24.00      3.59 o 
   2   3  14       12.87       16.91      3.46 o 
   3   3  14        0.05        1.73      3.90 o 
   4   3  14      119.30      121.42      7.01 o 
   5   3  14      121.61      111.65      8.34 o 
   6   3  14      143.19      151.80      7.16 o 
   7   3  14      164.85      169.69     11.07 o 
   8   3  14       21.03       27.06      4.35 o 
   9   3  14        5.80        0.43      5.78 o 
  10   3  14       24.46       16.76      4.77 o 
  11   3  14       11.20       12.42      4.52 o 
  12   3  14        0.23       -0.69      4.44 o 
  13   3  14        2.90       11.88      4.68 o 
  14   3  14       10.96       21.32      5.06 o 
  15   3  14        0.21       -0.26      5.13 o 
 -20   4  14        9.00        8.32      4.53 o 
 -19   4  14       16.44       17.93      4.62 o 
 -18   4  14        8.55       17.74      5.30 o 
 -17   4  14       27.02       24.52      4.63 o 
 -16   4  14        3.30       16.34      4.30 o 
 -15   4  14      139.16      148.59      7.25 o 
 -14   4  14       28.54       32.37      4.35 o 
 -13   4  14        0.14       -3.68      3.68 o 
 -12   4  14        0.97        1.86      3.77 o 
 -11   4  14        1.39        2.62      3.77 o 
 -10   4  14        1.18        2.79      4.75 o 
  -9   4  14        0.34       -1.20      3.73 o 
  -8   4  14        1.23        6.52      3.95 o 
  -7   4  14        0.16        3.37      3.91 o 
  -6   4  14        1.98        4.96      5.56 o 
  -5   4  14        2.86        9.47      3.62 o 
  -4   4  14        2.06        1.72      3.52 o 
  -3   4  14       10.92        3.80      3.61 o 
  -2   4  14       15.35        6.95      4.48 o 
  -1   4  14       15.66       16.90      4.62 o 
   0   4  14        8.39        3.08      4.31 o 
   1   4  14        2.25        0.45      4.31 o 
   2   4  14        0.45       -1.59      4.41 o 
   3   4  14        0.16        9.42      4.64 o 
   4   4  14       39.17       41.21      7.14 o 
   5   4  14       16.90       19.59      5.41 o 
   6   4  14       20.65       26.48      6.91 o 
   7   4  14       20.92       13.42      6.29 o 
   8   4  14       57.36       61.87      6.68 o 
   9   4  14       21.01       18.14      5.70 o 
 -31   1  15        3.54        3.48      5.44 o 
 -30   1  15        7.95        3.42      5.37 o 
 -29   1  15        3.35        6.34      4.71 o 
 -28   1  15       24.97       19.82      4.96 o 
 -27   1  15      166.36      179.77      8.09 o 
 -26   1  15       21.80       28.22      5.73 o 
 -25   1  15       12.73       13.41      4.37 o 
 -24   1  15        3.38       -3.50      3.50 o 
 -23   1  15        4.71       -0.21      3.84 o 
 -22   1  15        4.65        0.51      2.58 o 
 -21   1  15        2.41       -2.59      2.59 o 
 -20   1  15        0.34       -2.92      2.92 o 
 -19   1  15       17.85       24.21      3.12 o 
 -18   1  15       59.07       56.88      3.62 o 
 -17   1  15       91.12       88.21      4.10 o 
 -16   1  15      125.04      107.54      6.17 o 
 -15   1  15        4.03        3.13      2.51 o 
 -14   1  15       22.88       29.40      2.92 o 
 -13   1  15       81.33       83.03      3.74 o 
 -12   1  15      106.09       96.91      3.94 o 
 -11   1  15       76.96       70.69      3.61 o 
 -10   1  15       25.34       18.82      2.73 o 
  -9   1  15        1.75        4.63      2.57 o 
  -8   1  15       80.99       90.51      3.87 o 
  -7   1  15      368.91      337.08      7.77 o 
  -6   1  15       67.80       66.94      4.26 o 
  -5   1  15      198.70      181.24      5.48 o 
  -4   1  15       19.67       18.10      2.61 o 
  -3   1  15       12.59       14.27      2.58 o 
  -2   1  15       35.33       39.62      3.16 o 
  -1   1  15       28.59       27.22      3.09 o 
   0   1  15        8.57       10.16      2.71 o 
   1   1  15        0.37       -0.01      2.65 o 
   2   1  15        0.33       -2.96      2.96 o 
   3   1  15        0.16       -3.18      3.18 o 
   4   1  15      236.06      217.10      7.38 o 
   5   1  15       99.63       89.44      4.96 o 
   6   1  15       36.80       36.88      4.59 o 
   7   1  15       22.29       20.31      4.23 o 
   8   1  15       12.75        9.58      4.01 o 
   9   1  15        2.65        4.74      3.98 o 
  10   1  15        2.72        5.23      4.03 o 
  11   1  15       22.74       28.66      4.55 o 
  12   1  15       38.28       35.13      4.87 o 
  13   1  15       18.95       16.94      4.54 o 
  14   1  15        1.69        4.86      5.06 o 
  15   1  15      165.03      166.87      9.22 o 
  16   1  15       46.15       50.03      6.48 o 
  17   1  15       20.31        5.69      7.19 o 
  18   1  15        9.90       14.35     11.86 o 
  19   1  15        5.77       -4.46      7.05 o 
 -29   2  15       10.06        7.50      4.86 o 
 -28   2  15        1.17        3.05      4.29 o 
 -27   2  15       94.11       90.12      5.84 o 
 -26   2  15        1.66        7.90      4.16 o 
 -25   2  15        0.40       -1.89      3.95 o 
 -24   2  15        0.18       -0.86      3.85 o 
 -23   2  15        1.38        6.36      3.96 o 
 -22   2  15        2.68       -1.79      3.76 o 
 -21   2  15        0.78       -3.56      3.56 o 
 -20   2  15        0.00       -3.30      3.57 o 
 -19   2  15        0.18       -3.37      3.37 o 
 -18   2  15        3.81       -0.35      3.54 o 
 -17   2  15      103.98      100.59      5.35 o 
 -16   2  15       10.67        9.60      3.55 o 
 -15   2  15        0.60        1.01      3.27 o 
 -14   2  15        9.81        3.40      3.46 o 
 -13   2  15        7.36        8.16      3.36 o 
 -12   2  15        0.65       -1.26      3.22 o 
 -11   2  15        0.49       -0.17      3.32 o 
 -10   2  15        0.00       -2.23      2.23 o 
  -9   2  15        7.86        9.54      2.50 o 
  -8   2  15       24.97       19.16      2.76 o 
  -7   2  15        7.46        8.68      2.65 o 
  -6   2  15      263.64      259.82      7.08 o 
  -5   2  15        5.12        8.02      2.49 o 
  -4   2  15        5.34        1.66      2.63 o 
  -3   2  15       15.65       14.34      3.01 o 
  -2   2  15       42.23       38.78      3.90 o 
  -1   2  15       56.98       58.84      3.83 o 
   0   2  15       40.18       40.70      3.90 o 
   1   2  15       14.94       11.44      3.10 o 
   2   2  15        1.68        4.20      3.07 o 
   3   2  15        0.31       -3.40      3.40 o 
   4   2  15      142.83      161.91      8.15 o 
   5   2  15       20.10       27.87      3.99 o 
   6   2  15        0.01       -3.51      4.23 o 
   7   2  15        8.24        5.29      4.11 o 
   8   2  15        7.59        4.11      4.05 o 
   9   2  15        0.15       -0.84      4.14 o 
  10   2  15        5.77        4.42      4.28 o 
  11   2  15       15.54       10.10      6.36 o 
  12   2  15       16.83       13.93      5.56 o 
  13   2  15       18.63       24.99      4.97 o 
  14   2  15       22.92       22.82      5.08 o 
  15   2  15       49.96       51.57      5.74 o 
  16   2  15        5.03        4.28      5.47 o 
  17   2  15       14.31       12.74      8.62 o 
 -25   3  15        0.20       -2.60      4.80 o 
 -24   3  15        4.66       -4.72      4.72 o 
 -23   3  15       12.63        8.26      4.79 o 
 -22   3  15       12.71        8.10      4.75 o 
 -21   3  15        4.81        0.81      6.34 o 
 -20   3  15        0.83        2.65      4.31 o 
 -19   3  15        0.10       -4.26      4.26 o 
 -18   3  15        0.17        4.23      4.32 o 
 -17   3  15       97.54       94.06      6.06 o 
 -16   3  15       44.03       44.68      6.07 o 
 -15   3  15       12.14       11.72      4.24 o 
 -14   3  15        0.62       -1.45      4.03 o 
 -13   3  15       41.83       36.12      4.61 o 
 -12   3  15       41.23       44.72      4.42 o 
 -11   3  15        7.10       11.31      3.83 o 
 -10   3  15        5.19       10.18      3.70 o 
  -9   3  15       36.64       42.12      4.22 o 
  -8   3  15       36.23       31.78      4.12 o 
  -7   3  15        5.78        3.79      3.54 o 
  -6   3  15       27.99       27.48      3.99 o 
  -5   3  15       10.64        8.08      3.39 o 
  -4   3  15       11.85       11.25      3.81 o 
  -3   3  15        1.82       -1.03      3.60 o 
  -2   3  15        4.52        5.96      2.93 o 
  -1   3  15       16.90       18.46      3.41 o 
   0   3  15       21.17       21.99      3.61 o 
   1   3  15       12.60       10.12      3.51 o 
   2   3  15        1.18        2.55      3.39 o 
   3   3  15        3.80        5.03      4.97 o 
   4   3  15      150.10      145.80      6.24 o 
   5   3  15        3.70       12.92      4.59 o 
   6   3  15       78.51       77.99      6.13 o 
   7   3  15        6.66       10.31      4.77 o 
   8   3  15       15.47       16.26      6.24 o 
   9   3  15       21.61       24.41      5.08 o 
  10   3  15        4.62       -1.12      5.29 o 
  11   3  15        0.85       -1.61      5.33 o 
  12   3  15        6.20        0.98      4.57 o 
  13   3  15        3.29        1.76      4.91 o 
 -18   4  15        5.69        3.79      4.53 o 
 -17   4  15       21.82       14.46      5.28 o 
 -16   4  15       80.93       81.65      6.25 o 
 -15   4  15        1.11        1.96      4.58 o 
 -14   4  15        0.48        0.69      4.30 o 
 -13   4  15        0.02       -1.81      5.91 o 
 -12   4  15        2.66        1.00      4.13 o 
 -11   4  15        7.68        7.93      4.16 o 
 -10   4  15        2.91       -0.68      4.04 o 
  -9   4  15        0.91       -2.72      3.97 o 
  -8   4  15       10.82       15.38      4.18 o 
  -7   4  15       17.55       13.86      4.30 o 
  -6   4  15       25.21       28.24      4.52 o 
  -5   4  15        1.70        4.24      3.78 o 
  -4   4  15        2.14        5.09      3.93 o 
  -3   4  15       15.89       17.43      4.12 o 
  -2   4  15       18.12       25.39      4.57 o 
  -1   4  15        3.07        8.05      5.81 o 
   0   4  15        5.38        4.60      4.67 o 
   1   4  15       23.35       29.96      5.21 o 
   2   4  15       13.39       18.32      5.03 o 
   3   4  15        0.76        9.76      5.80 o 
   4   4  15       29.48       22.68      5.79 o 
   5   4  15      142.93      149.02     13.87 o 
 -30   0  16       12.81       11.00      9.24 o 
 -29   0  16       19.07       38.66     18.09 o 
 -28   0  16      705.29      756.87     62.80 o 
 -27   0  16       76.80       80.41     10.78 o 
 -26   0  16       26.40       31.72      6.39 o 
 -25   0  16       67.54       76.69      7.62 o 
 -24   0  16        8.26        6.42      7.36 o 
 -23   0  16       10.21       11.71      5.61 o 
 -22   0  16       48.88       56.51      6.77 o 
 -21   0  16       48.56       54.58     12.46 o 
 -20   0  16        9.64       10.26      4.45 o 
 -19   0  16        0.38        8.68      4.50 o 
 -18   0  16        0.62       -4.15      4.15 o 
 -17   0  16       11.28        4.28      4.28 o 
 -16   0  16        0.75        2.71      4.26 o 
 -15   0  16        0.59        5.07      4.11 o 
 -14   0  16       22.83       29.58      5.86 o 
 -13   0  16       61.84       62.59      4.56 o 
 -12   0  16       78.06       79.22      4.84 o 
 -11   0  16       55.30       44.12      4.10 o 
 -10   0  16       13.68        4.33      5.44 o 
  -9   0  16        1.94        9.23      6.22 o 
  -8   0  16       21.78       27.29      3.88 o 
  -7   0  16      520.45      501.10     16.55 o 
  -6   0  16     1001.01      927.88     26.40 o 
  -5   0  16        2.36       -3.00      4.27 o 
  -4   0  16       41.40       67.10      5.92 o 
  -3   0  16        0.08        3.33      4.37 o 
  -2   0  16       50.12       43.76      5.36 o 
  -1   0  16      105.80       90.06      6.49 o 
   0   0  16       60.82       62.00      5.73 o 
   1   0  16        6.04        1.61      4.44 o 
   2   0  16        0.52       -2.78      4.47 o 
   3   0  16        0.22       -5.11      5.11 o 
   4   0  16       12.60        4.29      6.55 o 
   5   0  16        0.54        1.77      5.73 o 
   6   0  16       11.29       13.25      5.70 o 
   7   0  16       33.43       42.80     11.74 o 
   8   0  16       21.77       23.78      6.21 o 
   9   0  16        1.97       13.00      9.09 o 
  10   0  16        6.85       -8.05      8.05 o 
  11   0  16       32.01       39.47      9.95 o 
  12   0  16       64.29       67.61     12.47 o 
  13   0  16       42.48       35.33     11.19 o 
  14   0  16      154.10      138.65     15.95 o 
  15   0  16      541.84      545.79     32.62 o 
  16   0  16        2.27       16.00     10.90 o 
  17   0  16       23.58        9.05     10.71 o 
 -30   1  16        3.76        0.99     12.59 o 
 -29   1  16        5.21        0.61      5.56 o 
 -28   1  16        0.17        2.05      5.52 o 
 -27   1  16       14.05        4.47      4.83 o 
 -26   1  16       25.55       22.82      4.97 o 
 -25   1  16       36.54       39.51      5.17 o 
 -24   1  16       20.67       18.76      4.22 o 
 -23   1  16       11.43        9.29      3.87 o 
 -22   1  16       14.64       21.69      3.04 o 
 -21   1  16       18.41       23.64      3.68 o 
 -20   1  16        9.56       14.16      3.01 o 
 -19   1  16        5.04        6.25      2.91 o 
 -18   1  16       31.23       28.98      3.25 o 
 -17   1  16       69.38       78.36      4.81 o 
 -16   1  16        0.02        1.43      2.84 o 
 -15   1  16        2.19       -2.39      2.79 o 
 -14   1  16        2.63        1.58      2.82 o 
 -13   1  16        1.42        4.35      2.65 o 
 -12   1  16       20.58       18.77      3.31 o 
 -11   1  16       21.69       20.22      2.97 o 
 -10   1  16        1.63        3.11      2.61 o 
  -9   1  16        6.58        9.65      2.77 o 
  -8   1  16       41.50       53.66      3.50 o 
  -7   1  16      171.98      141.26      4.86 o 
  -6   1  16       25.87       46.68      3.67 o 
  -5   1  16      179.39      158.32      5.67 o 
  -4   1  16       33.66       33.10      3.67 o 
  -3   1  16       14.91       14.81      3.32 o 
  -2   1  16       63.60       59.57      4.06 o 
  -1   1  16       31.89       41.32      3.73 o 
   0   1  16        1.79       -1.94      3.08 o 
   1   1  16        3.60        5.37      3.18 o 
   2   1  16       15.87       22.97      3.59 o 
   3   1  16       57.94       61.20      4.93 o 
   4   1  16       52.62       49.15      4.99 o 
   5   1  16        1.08        5.75      4.96 o 
   6   1  16       36.78       30.36      5.66 o 
   7   1  16       59.50       61.77      6.37 o 
   8   1  16       24.76       27.76      8.35 o 
   9   1  16        3.14        4.69      5.08 o 
  10   1  16        0.83       -0.47      5.08 o 
  11   1  16        1.81        0.83      6.14 o 
  12   1  16        2.48        1.69      5.65 o 
  13   1  16        1.55       13.41      7.64 o 
  14   1  16        7.74       13.39      7.59 o 
  15   1  16       11.50        1.97      7.43 o 
  16   1  16        7.04       -3.99      8.31 o 
 -27   2  16        7.69       12.92      4.59 o 
 -26   2  16        1.74        4.52      4.31 o 
 -25   2  16        8.91        5.75      4.25 o 
 -24   2  16        8.72        6.40      4.18 o 
 -23   2  16        1.19       -1.39      5.10 o 
 -22   2  16        1.57        6.42      5.76 o 
 -21   2  16       11.30       16.75      6.27 o 
 -20   2  16       18.15       21.44      4.16 o 
 -19   2  16        4.31        4.19      3.83 o 
 -18   2  16      107.45       95.47      5.44 o 
 -17   2  16      383.98      362.57     10.46 o 
 -16   2  16       83.48       77.16      4.95 o 
 -15   2  16       19.40       27.27      4.41 o 
 -14   2  16       14.42       13.90      3.68 o 
 -13   2  16       45.26       48.88      4.25 o 
 -12   2  16       27.41       24.97      3.87 o 
 -11   2  16        2.10       -0.93      2.38 o 
 -10   2  16        3.19        1.06      2.56 o 
  -9   2  16        3.08        5.73      2.79 o 
  -8   2  16        0.24        2.54      3.25 o 
  -7   2  16        1.48       -0.51      2.77 o 
  -6   2  16       17.82       20.23      3.14 o 
  -5   2  16       23.19       23.01      3.70 o 
  -4   2  16       42.74       31.76      3.45 o 
  -3   2  16        7.54        5.58      2.85 o 
  -2   2  16       12.72       15.45      3.35 o 
  -1   2  16       80.41       70.77      4.31 o 
   0   2  16      127.24      133.89      5.70 o 
   1   2  16       92.76       96.58      4.78 o 
   2   2  16        8.34        4.94      3.20 o 
   3   2  16      118.56      121.20      5.32 o 
   4   2  16      282.55      262.81     12.13 o 
   5   2  16      222.60      205.81      8.10 o 
   6   2  16       33.66       30.15      4.41 o 
   7   2  16       20.67       29.34      5.06 o 
   8   2  16       56.55       59.68      5.61 o 
   9   2  16       25.75       27.46      5.01 o 
  10   2  16        0.02        3.33      4.67 o 
  11   2  16       16.96       15.55      5.01 o 
  12   2  16       38.83       42.71      5.63 o 
  13   2  16       41.60       45.09      8.46 o 
  14   2  16       62.30       59.95      6.21 o 
 -23   3  16        0.31       -4.61      4.80 o 
 -22   3  16        0.11        0.08      4.71 o 
 -21   3  16        1.20       -4.55      4.55 o 
 -20   3  16        5.54       13.20      4.91 o 
 -19   3  16       12.79       22.50      5.10 o 
 -18   3  16        0.54       -0.72      4.43 o 
 -17   3  16       10.85       15.90      4.80 o 
 -16   3  16       49.51       43.48      5.31 o 
 -15   3  16        8.10        5.59      4.99 o 
 -14   3  16       35.09       33.46      4.86 o 
 -13   3  16       15.24       10.26      4.34 o 
 -12   3  16        0.27        4.56      4.28 o 
 -11   3  16        2.71        2.73      4.18 o 
 -10   3  16        5.07        1.88      4.28 o 
  -9   3  16        4.84        5.09      3.79 o 
  -8   3  16        1.98       -0.38      3.78 o 
  -7   3  16       43.12       45.85      4.63 o 
  -6   3  16        2.83        8.25      3.91 o 
  -5   3  16        2.63       -0.62      3.37 o 
  -4   3  16        0.97       -1.99      3.73 o 
  -3   3  16        0.42        0.80      4.53 o 
  -2   3  16        0.05       -0.23      3.08 o 
  -1   3  16        4.25        2.80      3.78 o 
   0   3  16       19.74       26.74      4.07 o 
   1   3  16       28.00       37.45      4.20 o 
   2   3  16       17.78       14.16      3.81 o 
   3   3  16        6.41       12.58      3.95 o 
   4   3  16        0.44        7.79      3.92 o 
   5   3  16        1.07       -0.46      3.90 o 
   6   3  16       88.73       91.23      6.62 o 
   7   3  16       93.55      109.89      7.07 o 
   8   3  16       16.31       15.36      5.22 o 
   9   3  16        1.91       -0.21      4.96 o 
  10   3  16       16.57       19.64      5.15 o 
 -14   4  16        0.45       -1.32      5.13 o 
 -13   4  16        5.82        6.67      4.94 o 
 -12   4  16        4.60        3.52      4.83 o 
 -11   4  16        0.70       -4.57      4.57 o 
 -10   4  16        0.59       -4.49      4.67 o 
  -9   4  16        9.93       13.41      6.86 o 
  -8   4  16       36.01       32.44      5.01 o 
  -7   4  16       41.16       35.10      4.92 o 
  -6   4  16       35.26       30.33      4.82 o 
  -5   4  16        0.28        3.62      4.40 o 
  -4   4  16        7.90        9.76      4.08 o 
  -3   4  16        4.12        1.56      3.93 o 
  -2   4  16        1.03        1.79      3.90 o 
  -1   4  16        0.81       -1.62      4.27 o 
   0   4  16        1.54        2.29      4.94 o 
 -28   1  17        4.87       11.75      5.80 o 
 -27   1  17       44.41       47.51      7.97 o 
 -26   1  17       18.06       14.35      5.09 o 
 -25   1  17        0.42        0.56      4.61 o 
 -24   1  17        1.99       -4.55      4.55 o 
 -23   1  17        3.98       10.48      4.65 o 
 -22   1  17        3.18        0.21      4.41 o 
 -21   1  17        0.71        0.02      2.95 o 
 -20   1  17        2.10       -0.19      2.95 o 
 -19   1  17        4.80       -1.36      2.86 o 
 -18   1  17        7.55        4.03      3.02 o 
 -17   1  17       37.57       29.62      3.38 o 
 -16   1  17        4.10        4.16      2.97 o 
 -15   1  17        0.25       -2.28      2.90 o 
 -14   1  17        0.11       -2.30      2.86 o 
 -13   1  17        0.00       -0.17      2.85 o 
 -12   1  17        0.70       -2.82      2.82 o 
 -11   1  17        6.62        8.65      2.90 o 
 -10   1  17       17.86       22.20      3.08 o 
  -9   1  17        5.74        8.50      2.89 o 
  -8   1  17       12.89        9.52      2.93 o 
  -7   1  17       55.07       77.84      4.00 o 
  -6   1  17       48.69       52.10      3.96 o 
  -5   1  17        4.22        4.97      3.22 o 
  -4   1  17        9.65       11.06      3.34 o 
  -3   1  17       27.68       24.70      3.70 o 
  -2   1  17       23.09       11.01      3.41 o 
  -1   1  17        7.38        2.64      3.23 o 
   0   1  17        0.01       -2.74      3.22 o 
   1   1  17        1.44       -2.59      3.25 o 
   2   1  17        5.82        4.47      3.70 o 
   3   1  17       16.15       25.55      4.12 o 
   4   1  17        1.00        0.77      4.44 o 
   5   1  17       12.35       10.53      4.78 o 
   6   1  17       11.61        1.34      5.43 o 
   7   1  17        0.18       -0.51      5.11 o 
   8   1  17        2.36        9.50      5.28 o 
   9   1  17        0.95       -0.17      5.26 o 
  10   1  17        1.77       -1.50      8.67 o 
  11   1  17       10.72       10.85      7.13 o 
  12   1  17        4.33       19.21     17.21 o 
  13   1  17        2.98       -6.87      6.87 o 
  14   1  17       39.41       27.18     16.45 o 
 -25   2  17        0.47        5.04      4.77 o 
 -24   2  17       12.01        2.62      4.41 o 
 -23   2  17       36.65       33.56      4.88 o 
 -22   2  17       49.11       49.63      5.04 o 
 -21   2  17       32.54       39.20      4.73 o 
 -20   2  17       10.67       12.37      4.30 o 
 -19   2  17        0.08        1.03      4.01 o 
 -18   2  17       65.82       74.98      5.32 o 
 -17   2  17       19.70       35.10      4.47 o 
 -16   2  17        6.64        7.93      3.90 o 
 -15   2  17       32.34       39.88      4.56 o 
 -14   2  17       35.11       32.07      4.28 o 
 -13   2  17        6.76        3.95      3.69 o 
 -12   2  17        0.51       -3.45      3.45 o 
 -11   2  17        5.05        1.72      2.59 o 
 -10   2  17        5.35       -0.39      3.01 o 
  -9   2  17        1.48       -2.83      3.05 o 
  -8   2  17        0.00        0.52      3.06 o 
  -7   2  17       71.57       86.96      4.87 o 
  -6   2  17        0.39       -1.10      3.12 o 
  -5   2  17        0.60        0.32      3.76 o 
  -4   2  17        1.39       -2.20      3.74 o 
  -3   2  17        0.02       -2.14      3.57 o 
  -2   2  17        1.06       -3.80      3.80 o 
  -1   2  17        4.50       -0.58      3.95 o 
   0   2  17        9.43        8.89      3.90 o 
   1   2  17       11.46       10.32      3.88 o 
   2   2  17       10.22       10.51      3.94 o 
   3   2  17       71.74       76.49      4.72 o 
   4   2  17        2.41        8.55      3.67 o 
   5   2  17        1.36        0.92      4.83 o 
   6   2  17        5.47        3.98      4.28 o 
   7   2  17        5.16        5.14      4.23 o 
   8   2  17        1.16        1.08      4.39 o 
   9   2  17       13.56        9.98      6.09 o 
  10   2  17       17.94       16.71      6.35 o 
  11   2  17       10.12       19.01      6.53 o 
 -20   3  17        2.90        3.24      4.95 o 
 -19   3  17        0.26        1.97      4.90 o 
 -18   3  17      160.15      162.20      8.12 o 
 -17   3  17        2.82        8.67      4.98 o 
 -16   3  17        4.90        4.58      6.75 o 
 -15   3  17        0.12       -3.21      5.48 o 
 -14   3  17        2.85       -3.74      4.64 o 
 -13   3  17        6.97       11.43      4.81 o 
 -12   3  17        8.18       10.48      4.64 o 
 -11   3  17        7.96        9.56      4.71 o 
 -10   3  17        3.46        1.70      4.47 o 
  -9   3  17        0.91       -1.62      4.41 o 
  -8   3  17        1.29        0.20      4.46 o 
  -7   3  17        0.16       -1.00      4.38 o 
  -6   3  17        9.56        7.47      4.67 o 
  -5   3  17        0.81       -2.26      5.81 o 
  -4   3  17        0.01       -1.09      4.34 o 
  -3   3  17        2.28        4.89      4.05 o 
  -2   3  17       18.06       18.08      3.45 o 
  -1   3  17       46.38       47.25      4.36 o 
   0   3  17       48.74       63.57      6.97 o 
   1   3  17       12.95       12.17      4.08 o 
   2   3  17        0.26        3.89      3.88 o 
   3   3  17       56.56       60.24      5.08 o 
   4   3  17      132.14      145.82      6.68 o 
   5   3  17       37.02       40.65      4.83 o 
   6   3  17       35.38       37.24      4.77 o 
 -26   0  18        0.12       -5.88      5.88 o 
 -25   0  18        3.98        7.35      6.98 o 
 -24   0  18       14.56       13.39      9.31 o 
 -23   0  18       12.60       18.30     14.14 o 
 -22   0  18        9.19        4.00      5.82 o 
 -21   0  18        3.79        3.44      5.62 o 
 -20   0  18        1.28        1.98      5.75 o 
 -19   0  18       66.82       59.59      7.18 o 
 -18   0  18       21.91       17.85      5.17 o 
 -17   0  18      198.86      175.89     13.14 o 
 -16   0  18       80.60       77.39      6.54 o 
 -15   0  18       33.81       40.07      5.53 o 
 -14   0  18       12.10       19.38      5.33 o 
 -13   0  18        0.00       -3.48      5.68 o 
 -12   0  18       23.60       16.74      5.11 o 
 -11   0  18       75.79       70.75      6.37 o 
 -10   0  18       59.09       58.81      6.01 o 
  -9   0  18       19.40       16.93      4.93 o 
  -8   0  18        9.30        6.86      4.65 o 
  -7   0  18        0.10        0.99      4.54 o 
  -6   0  18       15.97       15.11      5.17 o 
  -5   0  18        0.59        8.17      4.98 o 
  -4   0  18       11.39       11.34      4.93 o 
  -3   0  18       14.21       13.02      5.19 o 
  -2   0  18        0.68       -5.02      5.41 o 
  -1   0  18        1.91        2.09      4.90 o 
   0   0  18        4.62       -0.11      5.06 o 
   1   0  18        5.29       12.64      5.93 o 
   2   0  18       17.94       29.77      5.74 o 
   3   0  18      132.53      111.06     10.93 o 
   4   0  18        9.32       10.51      5.49 o 
   5   0  18        8.34       10.57      5.42 o 
   6   0  18        6.99       -9.86      9.86 o 
   7   0  18        0.00       -4.29     10.19 o 
   8   0  18        0.55       -9.86      9.86 o 
   9   0  18        0.72        7.24     10.43 o 
  10   0  18        4.25        9.38     10.62 o 
  11   0  18        1.57        3.33     10.90 o 
  12   0  18        0.06       -2.00     11.05 o 
 -26   1  18        0.03       -3.79      5.52 o 
 -25   1  18        0.36       -6.08      6.08 o 
 -24   1  18        2.42       -3.87      4.77 o 
 -23   1  18        8.55        8.40      4.97 o 
 -22   1  18       16.07       15.00      4.94 o 
 -21   1  18       20.96       21.45      3.93 o 
 -20   1  18       13.42       17.81      4.17 o 
 -19   1  18       20.68       18.43      4.01 o 
 -18   1  18       47.46       44.86      4.23 o 
 -17   1  18        7.92       11.22      3.60 o 
 -16   1  18        0.00        0.96      3.48 o 
 -15   1  18        9.30        5.40      3.18 o 
 -14   1  18       14.06        8.60      3.27 o 
 -13   1  18       15.70       12.44      3.23 o 
 -12   1  18       17.53       21.31      3.46 o 
 -11   1  18       16.79       12.49      5.18 o 
 -10   1  18       11.86       12.27      3.31 o 
  -9   1  18        2.99        9.15      3.05 o 
  -8   1  18       38.64       57.38      3.89 o 
  -7   1  18      234.47      226.92      8.50 o 
  -6   1  18        1.68        8.89      3.00 o 
  -5   1  18        2.62       -0.75      3.41 o 
  -4   1  18        0.44       -1.14      3.34 o 
  -3   1  18        3.31        1.79      3.51 o 
  -2   1  18        1.72        0.44      3.39 o 
  -1   1  18        0.05       -3.70      3.70 o 
   0   1  18        1.72        5.79      3.84 o 
   1   1  18        1.71       -3.12      3.74 o 
   2   1  18        2.30        6.27      3.99 o 
   3   1  18       75.02       78.79      5.56 o 
   4   1  18        3.22        9.21      4.25 o 
   5   1  18        5.64        8.09      4.53 o 
   6   1  18       17.20       20.83      5.25 o 
   7   1  18        2.43       12.48      5.91 o 
   8   1  18        2.92        2.27      5.59 o 
   9   1  18       15.77       22.42     11.44 o 
  10   1  18       20.28       19.58      8.25 o 
  11   1  18       16.71       23.20      8.37 o 
 -23   2  18        0.01       -4.85      4.85 o 
 -22   2  18        2.53        2.99      4.43 o 
 -21   2  18       12.56       20.87      4.80 o 
 -20   2  18        8.63        1.77      4.42 o 
 -19   2  18        0.14       -4.05      4.05 o 
 -18   2  18        8.21        6.83      4.91 o 
 -17   2  18       40.26       48.43      5.86 o 
 -16   2  18       12.61       12.57      4.79 o 
 -15   2  18        0.53       -1.06      4.38 o 
 -14   2  18        0.45       -0.99      4.28 o 
 -13   2  18        1.04        5.66      4.55 o 
 -12   2  18        1.74        0.73      4.68 o 
 -11   2  18        0.39       -1.90      3.75 o 
 -10   2  18        0.89        3.85      3.27 o 
  -9   2  18        3.93        6.70      3.43 o 
  -8   2  18        8.36       11.55      3.53 o 
  -7   2  18       57.11       54.83      7.35 o 
  -6   2  18       18.33       24.79      3.99 o 
  -5   2  18        5.54        3.79      4.46 o 
  -4   2  18        0.37       -0.65      3.93 o 
  -3   2  18        1.66       -1.32      4.01 o 
  -2   2  18        6.26        0.53      4.26 o 
  -1   2  18        5.31        3.67      4.38 o 
   0   2  18        0.72        3.40      5.34 o 
   1   2  18        0.45        3.73      4.70 o 
   2   2  18        1.39        9.19      4.55 o 
   3   2  18        0.19       -0.74      4.50 o 
   4   2  18        3.82        6.55      4.20 o 
   5   2  18        9.35       10.95      4.45 o 
   6   2  18       24.42       29.88      4.82 o 
   7   2  18       13.24       13.43      5.41 o 
   8   2  18        3.51       -0.06      5.12 o 
 -16   3  18       33.93       44.65      5.90 o 
 -15   3  18       10.18        5.17      5.04 o 
 -14   3  18        4.36        0.19      4.84 o 
 -13   3  18        2.48        0.65      4.82 o 
 -12   3  18        0.65       -4.35      4.77 o 
 -11   3  18        0.14       -4.70      4.70 o 
 -10   3  18        2.56       -3.36      4.62 o 
  -9   3  18        1.98        7.79      8.28 o 
  -8   3  18       13.43        9.65      5.06 o 
  -7   3  18        3.59        3.23      4.88 o 
  -6   3  18        3.24        6.24      4.81 o 
  -5   3  18        8.16        7.10      4.78 o 
  -4   3  18        4.77        2.22      4.77 o 
  -3   3  18        1.71       -3.06      7.06 o 
  -2   3  18        0.18        1.65      5.65 o 
  -1   3  18        1.12       -2.89      3.92 o 
   0   3  18        7.46        3.04      4.50 o 
   1   3  18        9.08       14.09      4.56 o 
 -23   1  19        9.65       13.33      5.20 o 
 -22   1  19        2.08        0.11      4.84 o 
 -21   1  19        1.94        5.72      4.91 o 
 -20   1  19       11.04       13.69      4.70 o 
 -19   1  19        6.93        2.23      4.24 o 
 -18   1  19      142.97      153.62      6.62 o 
 -17   1  19        7.85       15.29      3.90 o 
 -16   1  19        0.14        0.06      3.67 o 
 -15   1  19        0.01       -1.93      3.72 o 
 -14   1  19        0.02       -3.67      3.67 o 
 -13   1  19        0.07       -3.70      3.70 o 
 -12   1  19        0.11       -2.11      3.69 o 
 -11   1  19        1.05       -1.15      3.76 o 
 -10   1  19        2.52        3.72      3.89 o 
  -9   1  19        3.55        6.85      3.93 o 
  -8   1  19      223.24      228.11      7.36 o 
  -7   1  19        4.44        6.88      3.35 o 
  -6   1  19       11.48       15.31      3.48 o 
  -5   1  19        5.39        2.43      3.62 o 
  -4   1  19        2.07       -3.57      3.57 o 
  -3   1  19       14.91       11.92      4.37 o 
  -2   1  19       23.80       23.97      4.56 o 
  -1   1  19       18.20       16.17      4.42 o 
   0   1  19        6.87        7.98      4.26 o 
   1   1  19        2.27        0.62      4.20 o 
   2   1  19       44.79       49.07      6.07 o 
   3   1  19       78.41       83.87      5.92 o 
   4   1  19        0.26        1.95      4.54 o 
   5   1  19        0.01       -4.47      4.47 o 
   6   1  19        2.05       -3.88      4.54 o 
   7   1  19        6.65        6.80      5.30 o 
 -19   2  19       12.47        8.99      5.20 o 
 -18   2  19        7.08        3.12      4.95 o 
 -17   2  19        8.56       11.89      5.11 o 
 -16   2  19        1.96        5.43      4.98 o 
 -15   2  19        3.54       10.73      5.02 o 
 -14   2  19       27.88       32.16      5.41 o 
 -13   2  19       52.61       62.59      7.19 o 
 -12   2  19       50.76       60.61      6.05 o 
 -11   2  19       30.48       40.56      5.51 o 
 -10   2  19       12.59       15.10      3.72 o 
  -9   2  19        2.39        1.12      3.64 o 
  -8   2  19       31.15       38.36      4.32 o 
  -7   2  19        0.14        6.14      3.82 o 
  -6   2  19       39.10       47.16      4.61 o 
  -5   2  19       54.68       68.69      5.12 o 
  -4   2  19       40.19       45.91      5.42 o 
  -3   2  19       22.05       32.41      5.13 o 
  -2   2  19        6.14       -0.21      4.38 o 
  -1   2  19        0.19        0.34      4.62 o 
   0   2  19       10.50        6.41      4.82 o 
   1   2  19       25.49       22.98      5.30 o 
   2   2  19        0.95        0.24      4.64 o 
   3   2  19       33.54       45.75      5.84 o 
   4   2  19       11.25       13.97      7.61 o 
 -20   0  20       27.81       37.85      7.64 o 
 -19   0  20       97.00      110.12      9.50 o 
 -18   0  20       73.09       97.66     15.50 o 
 -17   0  20       41.85       48.69      7.76 o 
 -16   0  20        0.09        5.90      7.24 o 
 -15   0  20       31.00       43.81      7.66 o 
 -14   0  20       83.21      104.41      7.89 o 
 -13   0  20       83.21      112.05      8.06 o 
 -12   0  20       35.30       51.66      6.70 o 
 -11   0  20        2.44       10.43      5.75 o 
 -10   0  20        0.08       -4.15      5.56 o 
  -9   0  20       66.86       59.81      6.96 o 
  -8   0  20      183.09      149.97      9.02 o 
  -7   0  20      146.62      154.38      9.12 o 
  -6   0  20      156.32      174.00      9.53 o 
  -5   0  20       28.22       28.72     10.54 o 
  -4   0  20        1.01       -0.80      5.67 o 
  -3   0  20       33.27       54.72      7.04 o 
  -2   0  20       68.08       92.19      8.02 o 
  -1   0  20       77.34      106.38      8.40 o 
   0   0  20       74.82       94.00      8.06 o 
   1   0  20       48.77       39.20      8.47 o 
   2   0  20        2.83        4.91      7.48 o 
   3   0  20        2.32        8.63      7.47 o 
   4   0  20        1.36        0.72      7.52 o 
 -19   1  20        3.40       14.49      5.40 o 
 -18   1  20       52.82       64.24      5.06 o 
 -17   1  20        0.92       -3.86      3.86 o 
 -16   1  20        2.70       -0.37      4.05 o 
 -15   1  20        0.09       -3.87      3.87 o 
 -14   1  20        6.41        7.36      4.28 o 
 -13   1  20       19.65       24.98      4.52 o 
 -12   1  20       25.58       32.11      5.50 o 
 -11   1  20       22.67       24.85      5.09 o 
 -10   1  20        4.59       11.14      4.81 o 
  -9   1  20       12.97       11.16      4.34 o 
  -8   1  20        4.65       13.24      4.40 o 
  -7   1  20      111.04      136.34      6.65 o 
  -6   1  20       32.91       50.07      8.51 o 
  -5   1  20        3.69        5.74      4.91 o 
  -4   1  20        2.98       -0.29      4.29 o 
  -3   1  20       11.17       12.14      5.29 o 
  -2   1  20       15.38       22.99      4.84 o 
  -1   1  20        9.93       10.45      4.70 o 
   0   1  20        4.41        7.56      4.70 o 
   1   1  20        1.12        6.81      4.81 o 
   2   1  20       66.51       67.87      5.75 o 
   3   1  20        5.89       24.81      8.59 o 
 -13   2  20        1.39        2.23      5.08 o 
 -12   2  20        0.37       -4.73      4.73 o 
 -11   2  20        1.36        0.59      4.97 o 
 -10   2  20        1.07        1.52      4.97 o 
  -9   2  20        0.04        6.74      5.03 o 
  -8   2  20       10.32       12.38      4.03 o 
  -7   2  20        5.14        7.63      4.06 o 
  -6   2  20        8.84       12.01      4.17 o 
  -5   2  20        0.41        3.19      6.06 o 
  -4   2  20        3.53        9.03      5.45 o 
  -3   2  20       10.89        6.29      7.31 o 
 -11   1  21       11.62       16.91      6.58 o 
 -10   1  21        3.54       -1.50      4.66 o 
  -9   1  21       19.88       28.51      5.42 o 
  -8   1  21        1.12       -4.58      4.58 o 
  -7   1  21        8.08       16.31      5.23 o 
  -6   1  21        5.70       12.26      8.16 o 
                                                 
